# Supplementary material for: Burden of Diarrhea in the Eastern Mediterranean Region, 1990–2013: Findings from the Global Burden of Disease Study 2013
Source: Am J Trop Med Hyg. 2016 Dec 7;95(6):1319–29. doi: 10.4269/ajtmh.16-0339 (PMC5154365; doi:10.4269/ajtmh.16-0339)
Supplement: Supplementary file 2 [file SD2.xlsx]

## Sheet: S1_ISO_summary
Supplemental Table 1. Diarrheal disease-associated deaths and DALYs in the Eastern Mediterranean Region, by per capita gross national income, country, year, age, and sex
Income Classification	Country	iso	Year	Age	Sex	Number	Nuber UI	Rate	Rate UI	Metric
Low income	Afghanistan	AFG	1990	All Ages	Both	21650	(11,618-31,415)	180	(97-261)	Death
Low income	Afghanistan	AFG	1990	All Ages	Female	11327	(5,444-17,635)	194	(93-302)	Death
Low income	Afghanistan	AFG	1990	All Ages	Male	10323	(5,005-16,207)	167	(81-263)	Death
Low income	Afghanistan	AFG	1990	Under 5 Years	Both	19749	(9,968-29,267)	763	(385-1,131)	Death
Low income	Afghanistan	AFG	1990	Under 5 Years	Female	9882	(4,286-16,013)	784	(340-1,271)	Death
Low income	Afghanistan	AFG	1990	Under 5 Years	Male	9867	(4,673-15,767)	744	(352-1,188)	Death
Low income	Afghanistan	AFG	1990	5-14 Years	Both	517	(203-861)	15	(6-25)	Death
Low income	Afghanistan	AFG	1990	5-14 Years	Female	387	(142-682)	24	(9-41)	Death
Low income	Afghanistan	AFG	1990	5-14 Years	Male	130	(40-287)	7	(2-16)	Death
Low income	Afghanistan	AFG	1990	15-49 Years	Both	657	(426-950)	13	(8-18)	Death
Low income	Afghanistan	AFG	1990	15-49 Years	Female	498	(282-760)	20	(11-30)	Death
Low income	Afghanistan	AFG	1990	15-49 Years	Male	159	(92-255)	6	(3-9)	Death
Low income	Afghanistan	AFG	1990	50-69 Years	Both	350	(215-558)	52	(32-82)	Death
Low income	Afghanistan	AFG	1990	50-69 Years	Female	264	(134-462)	72	(36-125)	Death
Low income	Afghanistan	AFG	1990	50-69 Years	Male	86	(44-149)	28	(14-48)	Death
Low income	Afghanistan	AFG	1990	70+ Years	Both	376	(240-567)	341	(218-513)	Death
Low income	Afghanistan	AFG	1990	70+ Years	Female	294	(167-484)	456	(258-750)	Death
Low income	Afghanistan	AFG	1990	70+ Years	Male	82	(44-140)	179	(97-306)	Death
Low income	Afghanistan	AFG	1995	All Ages	Both	28335	(15,865-40,500)	163	(91-233)	Death
Low income	Afghanistan	AFG	1995	All Ages	Female	14705	(7,770-22,159)	173	(92-261)	Death
Low income	Afghanistan	AFG	1995	All Ages	Male	13630	(6,521-20,584)	154	(74-232)	Death
Low income	Afghanistan	AFG	1995	Under 5 Years	Both	25255	(13,144-37,118)	773	(402-1,136)	Death
Low income	Afghanistan	AFG	1995	Under 5 Years	Female	12372	(5,978-19,604)	778	(376-1,233)	Death
Low income	Afghanistan	AFG	1995	Under 5 Years	Male	12883	(5,853-19,705)	768	(349-1,175)	Death
Low income	Afghanistan	AFG	1995	5-14 Years	Both	677	(253-1,175)	14	(5-24)	Death
Low income	Afghanistan	AFG	1995	5-14 Years	Female	507	(172-883)	21	(7-36)	Death
Low income	Afghanistan	AFG	1995	5-14 Years	Male	170	(52-375)	7	(2-15)	Death
Low income	Afghanistan	AFG	1995	15-49 Years	Both	1040	(686-1,504)	13	(9-19)	Death
Low income	Afghanistan	AFG	1995	15-49 Years	Female	789	(469-1,214)	21	(12-32)	Death
Low income	Afghanistan	AFG	1995	15-49 Years	Male	251	(151-397)	6	(4-10)	Death
Low income	Afghanistan	AFG	1995	50-69 Years	Both	612	(382-954)	53	(33-83)	Death
Low income	Afghanistan	AFG	1995	50-69 Years	Female	455	(249-789)	76	(42-132)	Death
Low income	Afghanistan	AFG	1995	50-69 Years	Male	157	(84-269)	28	(15-48)	Death
Low income	Afghanistan	AFG	1995	70+ Years	Both	751	(483-1,078)	374	(241-537)	Death
Low income	Afghanistan	AFG	1995	70+ Years	Female	583	(331-901)	512	(291-792)	Death
Low income	Afghanistan	AFG	1995	70+ Years	Male	169	(95-281)	194	(109-323)	Death
Low income	Afghanistan	AFG	2000	All Ages	Both	31752	(15,415-43,763)	154	(75-212)	Death
Low income	Afghanistan	AFG	2000	All Ages	Female	16353	(8,242-23,539)	162	(82-233)	Death
Low income	Afghanistan	AFG	2000	All Ages	Male	15400	(7,297-22,521)	147	(70-215)	Death
Low income	Afghanistan	AFG	2000	Under 5 Years	Both	28712	(12,795-40,514)	672	(300-948)	Death
Low income	Afghanistan	AFG	2000	Under 5 Years	Female	13994	(6,055-20,982)	673	(291-1,009)	Death
Low income	Afghanistan	AFG	2000	Under 5 Years	Male	14718	(6,638-21,715)	671	(303-990)	Death
Low income	Afghanistan	AFG	2000	5-14 Years	Both	576	(176-1,038)	10	(3-18)	Death
Low income	Afghanistan	AFG	2000	5-14 Years	Female	451	(130-821)	16	(4-28)	Death
Low income	Afghanistan	AFG	2000	5-14 Years	Male	125	(35-266)	4	(1-9)	Death
Low income	Afghanistan	AFG	2000	15-49 Years	Both	1148	(736-1,721)	13	(8-20)	Death
Low income	Afghanistan	AFG	2000	15-49 Years	Female	904	(519-1,460)	21	(12-34)	Death
Low income	Afghanistan	AFG	2000	15-49 Years	Male	245	(144-385)	5	(3-9)	Death
Low income	Afghanistan	AFG	2000	50-69 Years	Both	618	(383-938)	45	(28-68)	Death
Low income	Afghanistan	AFG	2000	50-69 Years	Female	469	(260-772)	66	(36-108)	Death
Low income	Afghanistan	AFG	2000	50-69 Years	Male	149	(79-257)	22	(12-39)	Death
Low income	Afghanistan	AFG	2000	70+ Years	Both	698	(452-1,049)	297	(193-447)	Death
Low income	Afghanistan	AFG	2000	70+ Years	Female	535	(318-863)	399	(237-644)	Death
Low income	Afghanistan	AFG	2000	70+ Years	Male	163	(93-275)	162	(93-273)	Death
Low income	Afghanistan	AFG	2005	All Ages	Both	25202	(18,576-33,064)	101	(75-133)	Death
Low income	Afghanistan	AFG	2005	All Ages	Female	13158	(8,368-18,546)	108	(69-152)	Death
Low income	Afghanistan	AFG	2005	All Ages	Male	12044	(7,659-17,149)	95	(60-135)	Death
Low income	Afghanistan	AFG	2005	Under 5 Years	Both	22892	(16,323-30,768)	469	(334-630)	Death
Low income	Afghanistan	AFG	2005	Under 5 Years	Female	11331	(6,734-16,540)	477	(283-696)	Death
Low income	Afghanistan	AFG	2005	Under 5 Years	Male	11561	(7,187-16,664)	461	(287-665)	Death
Low income	Afghanistan	AFG	2005	5-14 Years	Both	464	(243-752)	6	(3-10)	Death
Low income	Afghanistan	AFG	2005	5-14 Years	Female	382	(188-653)	11	(5-18)	Death
Low income	Afghanistan	AFG	2005	5-14 Years	Male	82	(36-165)	2	(1-4)	Death
Low income	Afghanistan	AFG	2005	15-49 Years	Both	978	(611-1,507)	9	(6-14)	Death
Low income	Afghanistan	AFG	2005	15-49 Years	Female	797	(443-1,332)	15	(9-26)	Death
Low income	Afghanistan	AFG	2005	15-49 Years	Male	181	(105-290)	3	(2-5)	Death
Low income	Afghanistan	AFG	2005	50-69 Years	Both	427	(262-650)	26	(16-39)	Death
Low income	Afghanistan	AFG	2005	50-69 Years	Female	319	(172-541)	38	(20-64)	Death
Low income	Afghanistan	AFG	2005	50-69 Years	Male	107	(57-187)	13	(7-23)	Death
Low income	Afghanistan	AFG	2005	70+ Years	Both	441	(285-681)	160	(103-247)	Death
Low income	Afghanistan	AFG	2005	70+ Years	Female	329	(184-537)	207	(116-338)	Death
Low income	Afghanistan	AFG	2005	70+ Years	Male	112	(62-191)	95	(52-163)	Death
Low income	Afghanistan	AFG	2010	All Ages	Both	16384	(9,318-23,610)	58	(33-83)	Death
Low income	Afghanistan	AFG	2010	All Ages	Female	9028	(5,199-14,382)	65	(37-103)	Death
Low income	Afghanistan	AFG	2010	All Ages	Male	7357	(3,408-11,843)	51	(24-82)	Death
Low income	Afghanistan	AFG	2010	Under 5 Years	Both	14274	(7,495-21,580)	283	(149-428)	Death
Low income	Afghanistan	AFG	2010	Under 5 Years	Female	7318	(3,660-12,506)	299	(149-510)	Death
Low income	Afghanistan	AFG	2010	Under 5 Years	Male	6955	(3,039-11,382)	269	(118-440)	Death
Low income	Afghanistan	AFG	2010	5-14 Years	Both	365	(171-638)	4	(2-7)	Death
Low income	Afghanistan	AFG	2010	5-14 Years	Female	315	(140-586)	7	(3-14)	Death
Low income	Afghanistan	AFG	2010	5-14 Years	Male	51	(20-107)	1	(0-2)	Death
Low income	Afghanistan	AFG	2010	15-49 Years	Both	961	(557-1,509)	8	(5-12)	Death
Low income	Afghanistan	AFG	2010	15-49 Years	Female	806	(421-1,352)	13	(7-22)	Death
Low income	Afghanistan	AFG	2010	15-49 Years	Male	155	(83-254)	2	(1-4)	Death
Low income	Afghanistan	AFG	2010	50-69 Years	Both	389	(226-627)	20	(12-32)	Death
Low income	Afghanistan	AFG	2010	50-69 Years	Female	293	(148-516)	30	(15-52)	Death
Low income	Afghanistan	AFG	2010	50-69 Years	Male	96	(48-165)	10	(5-17)	Death
Low income	Afghanistan	AFG	2010	70+ Years	Both	396	(244-603)	119	(73-181)	Death
Low income	Afghanistan	AFG	2010	70+ Years	Female	296	(152-494)	155	(79-259)	Death
Low income	Afghanistan	AFG	2010	70+ Years	Male	101	(54-165)	70	(38-115)	Death
Low income	Afghanistan	AFG	2013	All Ages	Both	13781	(8,131-20,037)	45	(27-66)	Death
Low income	Afghanistan	AFG	2013	All Ages	Female	7631	(4,177-11,946)	51	(28-79)	Death
Low income	Afghanistan	AFG	2013	All Ages	Male	6150	(2,830-10,258)	40	(18-66)	Death
Low income	Afghanistan	AFG	2013	Under 5 Years	Both	11916	(6,441-18,146)	241	(131-368)	Death
Low income	Afghanistan	AFG	2013	Under 5 Years	Female	6127	(2,856-10,303)	255	(119-429)	Death
Low income	Afghanistan	AFG	2013	Under 5 Years	Male	5790	(2,510-9,854)	229	(99-389)	Death
Low income	Afghanistan	AFG	2013	5-14 Years	Both	313	(166-557)	3	(2-6)	Death
Low income	Afghanistan	AFG	2013	5-14 Years	Female	271	(132-510)	6	(3-11)	Death
Low income	Afghanistan	AFG	2013	5-14 Years	Male	43	(17-89)	1	(0-2)	Death
Low income	Afghanistan	AFG	2013	15-49 Years	Both	842	(485-1,347)	6	(4-10)	Death
Low income	Afghanistan	AFG	2013	15-49 Years	Female	706	(371-1,199)	10	(5-18)	Death
Low income	Afghanistan	AFG	2013	15-49 Years	Male	136	(73-220)	2	(1-3)	Death
Low income	Afghanistan	AFG	2013	50-69 Years	Both	353	(202-578)	16	(9-27)	Death
Low income	Afghanistan	AFG	2013	50-69 Years	Female	264	(129-468)	24	(12-43)	Death
Low income	Afghanistan	AFG	2013	50-69 Years	Male	89	(42-157)	8	(4-15)	Death
Low income	Afghanistan	AFG	2013	70+ Years	Both	356	(214-539)	95	(57-143)	Death
Low income	Afghanistan	AFG	2013	70+ Years	Female	264	(137-452)	124	(64-212)	Death
Low income	Afghanistan	AFG	2013	70+ Years	Male	92	(50-151)	57	(31-92)	Death
Low income	Djibouti	DJI	1990	All Ages	Both	427	(270-617)	74	(47-107)	Death
Low income	Djibouti	DJI	1990	All Ages	Female	231	(118-392)	81	(41-137)	Death
Low income	Djibouti	DJI	1990	All Ages	Male	196	(98-358)	68	(34-123)	Death
Low income	Djibouti	DJI	1990	Under 5 Years	Both	273	(131-458)	290	(139-487)	Death
Low income	Djibouti	DJI	1990	Under 5 Years	Female	147	(51-303)	317	(110-652)	Death
Low income	Djibouti	DJI	1990	Under 5 Years	Male	126	(41-270)	264	(86-566)	Death
Low income	Djibouti	DJI	1990	5-14 Years	Both	24	(12-39)	15	(8-25)	Death
Low income	Djibouti	DJI	1990	5-14 Years	Female	11	(5-22)	14	(6-28)	Death
Low income	Djibouti	DJI	1990	5-14 Years	Male	13	(5-25)	16	(6-32)	Death
Low income	Djibouti	DJI	1990	15-49 Years	Both	51	(28-86)	19	(10-32)	Death
Low income	Djibouti	DJI	1990	15-49 Years	Female	27	(13-50)	20	(10-37)	Death
Low income	Djibouti	DJI	1990	15-49 Years	Male	24	(12-46)	18	(8-34)	Death
Low income	Djibouti	DJI	1990	50-69 Years	Both	43	(21-74)	96	(48-166)	Death
Low income	Djibouti	DJI	1990	50-69 Years	Female	24	(11-45)	105	(46-197)	Death
Low income	Djibouti	DJI	1990	50-69 Years	Male	19	(8-35)	87	(38-166)	Death
Low income	Djibouti	DJI	1990	70+ Years	Both	35	(20-57)	417	(237-667)	Death
Low income	Djibouti	DJI	1990	70+ Years	Female	21	(10-40)	443	(218-839)	Death
Low income	Djibouti	DJI	1990	70+ Years	Male	14	(7-26)	383	(181-697)	Death
Low income	Djibouti	DJI	1995	All Ages	Both	475	(302-695)	72	(45-105)	Death
Low income	Djibouti	DJI	1995	All Ages	Female	254	(132-423)	77	(40-128)	Death
Low income	Djibouti	DJI	1995	All Ages	Male	220	(116-379)	66	(35-113)	Death
Low income	Djibouti	DJI	1995	Under 5 Years	Both	264	(118-441)	242	(108-405)	Death
Low income	Djibouti	DJI	1995	Under 5 Years	Female	141	(46-289)	261	(86-538)	Death
Low income	Djibouti	DJI	1995	Under 5 Years	Male	124	(40-260)	224	(72-471)	Death
Low income	Djibouti	DJI	1995	5-14 Years	Both	29	(15-49)	16	(8-27)	Death
Low income	Djibouti	DJI	1995	5-14 Years	Female	14	(6-27)	15	(6-31)	Death
Low income	Djibouti	DJI	1995	5-14 Years	Male	16	(6-31)	17	(7-34)	Death
Low income	Djibouti	DJI	1995	15-49 Years	Both	67	(38-108)	21	(12-35)	Death
Low income	Djibouti	DJI	1995	15-49 Years	Female	35	(18-64)	23	(12-41)	Death
Low income	Djibouti	DJI	1995	15-49 Years	Male	32	(15-57)	20	(10-36)	Death
Low income	Djibouti	DJI	1995	50-69 Years	Both	60	(31-106)	116	(59-204)	Death
Low income	Djibouti	DJI	1995	50-69 Years	Female	33	(15-63)	124	(57-235)	Death
Low income	Djibouti	DJI	1995	50-69 Years	Male	27	(12-52)	107	(48-206)	Death
Low income	Djibouti	DJI	1995	70+ Years	Both	54	(30-88)	523	(293-853)	Death
Low income	Djibouti	DJI	1995	70+ Years	Female	32	(16-59)	553	(269-1,026)	Death
Low income	Djibouti	DJI	1995	70+ Years	Male	22	(11-39)	484	(236-851)	Death
Low income	Djibouti	DJI	2000	All Ages	Both	483	(315-684)	66	(43-94)	Death
Low income	Djibouti	DJI	2000	All Ages	Female	256	(148-408)	71	(41-113)	Death
Low income	Djibouti	DJI	2000	All Ages	Male	227	(131-366)	62	(36-100)	Death
Low income	Djibouti	DJI	2000	Under 5 Years	Both	193	(87-344)	187	(84-332)	Death
Low income	Djibouti	DJI	2000	Under 5 Years	Female	102	(31-222)	199	(60-435)	Death
Low income	Djibouti	DJI	2000	Under 5 Years	Male	92	(32-190)	175	(61-361)	Death
Low income	Djibouti	DJI	2000	5-14 Years	Both	31	(16-52)	15	(8-26)	Death
Low income	Djibouti	DJI	2000	5-14 Years	Female	14	(6-27)	14	(6-27)	Death
Low income	Djibouti	DJI	2000	5-14 Years	Male	17	(7-33)	17	(7-32)	Death
Low income	Djibouti	DJI	2000	15-49 Years	Both	85	(49-141)	24	(14-40)	Death
Low income	Djibouti	DJI	2000	15-49 Years	Female	43	(23-79)	25	(13-45)	Death
Low income	Djibouti	DJI	2000	15-49 Years	Male	42	(21-75)	23	(12-43)	Death
Low income	Djibouti	DJI	2000	50-69 Years	Both	88	(47-151)	145	(77-249)	Death
Low income	Djibouti	DJI	2000	50-69 Years	Female	47	(21-90)	152	(68-288)	Death
Low income	Djibouti	DJI	2000	50-69 Years	Male	40	(19-80)	137	(64-273)	Death
Low income	Djibouti	DJI	2000	70+ Years	Both	85	(49-136)	680	(394-1,088)	Death
Low income	Djibouti	DJI	2000	70+ Years	Female	49	(24-88)	713	(346-1,275)	Death
Low income	Djibouti	DJI	2000	70+ Years	Male	36	(18-62)	640	(312-1,106)	Death
Low income	Djibouti	DJI	2005	All Ages	Both	367	(241-544)	47	(31-70)	Death
Low income	Djibouti	DJI	2005	All Ages	Female	195	(107-333)	50	(27-86)	Death
Low income	Djibouti	DJI	2005	All Ages	Male	173	(98-295)	44	(25-75)	Death
Low income	Djibouti	DJI	2005	Under 5 Years	Both	136	(63-245)	133	(61-240)	Death
Low income	Djibouti	DJI	2005	Under 5 Years	Female	73	(22-177)	145	(44-350)	Death
Low income	Djibouti	DJI	2005	Under 5 Years	Male	62	(21-136)	120	(40-263)	Death
Low income	Djibouti	DJI	2005	5-14 Years	Both	18	(10-33)	10	(5-17)	Death
Low income	Djibouti	DJI	2005	5-14 Years	Female	8	(3-17)	8	(4-18)	Death
Low income	Djibouti	DJI	2005	5-14 Years	Male	10	(4-23)	11	(4-23)	Death
Low income	Djibouti	DJI	2005	15-49 Years	Both	67	(38-119)	17	(9-29)	Death
Low income	Djibouti	DJI	2005	15-49 Years	Female	33	(17-65)	17	(8-33)	Death
Low income	Djibouti	DJI	2005	15-49 Years	Male	34	(16-71)	16	(8-35)	Death
Low income	Djibouti	DJI	2005	50-69 Years	Both	71	(38-125)	104	(57-185)	Death
Low income	Djibouti	DJI	2005	50-69 Years	Female	37	(17-73)	106	(49-208)	Death
Low income	Djibouti	DJI	2005	50-69 Years	Male	33	(15-71)	102	(47-217)	Death
Low income	Djibouti	DJI	2005	70+ Years	Both	76	(45-123)	504	(297-822)	Death
Low income	Djibouti	DJI	2005	70+ Years	Female	43	(21-83)	522	(256-1,007)	Death
Low income	Djibouti	DJI	2005	70+ Years	Male	33	(16-63)	483	(241-925)	Death
Low income	Djibouti	DJI	2010	All Ages	Both	332	(212-504)	40	(25-60)	Death
Low income	Djibouti	DJI	2010	All Ages	Female	174	(92-307)	42	(22-73)	Death
Low income	Djibouti	DJI	2010	All Ages	Male	159	(89-275)	38	(21-65)	Death
Low income	Djibouti	DJI	2010	Under 5 Years	Both	116	(52-216)	107	(48-199)	Death
Low income	Djibouti	DJI	2010	Under 5 Years	Female	61	(18-147)	114	(34-275)	Death
Low income	Djibouti	DJI	2010	Under 5 Years	Male	55	(19-120)	100	(34-217)	Death
Low income	Djibouti	DJI	2010	5-14 Years	Both	12	(6-22)	7	(3-12)	Death
Low income	Djibouti	DJI	2010	5-14 Years	Female	5	(2-11)	6	(2-12)	Death
Low income	Djibouti	DJI	2010	5-14 Years	Male	7	(3-16)	8	(3-17)	Death
Low income	Djibouti	DJI	2010	15-49 Years	Both	60	(33-108)	13	(7-24)	Death
Low income	Djibouti	DJI	2010	15-49 Years	Female	29	(15-60)	13	(6-27)	Death
Low income	Djibouti	DJI	2010	15-49 Years	Male	31	(15-67)	14	(6-29)	Death
Low income	Djibouti	DJI	2010	50-69 Years	Both	67	(36-118)	85	(45-149)	Death
Low income	Djibouti	DJI	2010	50-69 Years	Female	35	(16-68)	86	(40-168)	Death
Low income	Djibouti	DJI	2010	50-69 Years	Male	32	(15-66)	84	(38-173)	Death
Low income	Djibouti	DJI	2010	70+ Years	Both	77	(46-127)	430	(256-712)	Death
Low income	Djibouti	DJI	2010	70+ Years	Female	43	(21-84)	443	(216-858)	Death
Low income	Djibouti	DJI	2010	70+ Years	Male	34	(16-64)	414	(197-781)	Death
Low income	Djibouti	DJI	2013	All Ages	Both	316	(201-490)	36	(23-56)	Death
Low income	Djibouti	DJI	2013	All Ages	Female	163	(90-288)	37	(21-66)	Death
Low income	Djibouti	DJI	2013	All Ages	Male	153	(87-264)	35	(20-60)	Death
Low income	Djibouti	DJI	2013	Under 5 Years	Both	97	(44-189)	87	(39-168)	Death
Low income	Djibouti	DJI	2013	Under 5 Years	Female	51	(15-124)	92	(27-224)	Death
Low income	Djibouti	DJI	2013	Under 5 Years	Male	47	(16-106)	82	(28-187)	Death
Low income	Djibouti	DJI	2013	5-14 Years	Both	10	(5-19)	5	(3-10)	Death
Low income	Djibouti	DJI	2013	5-14 Years	Female	4	(2-9)	4	(2-10)	Death
Low income	Djibouti	DJI	2013	5-14 Years	Male	6	(2-13)	6	(2-14)	Death
Low income	Djibouti	DJI	2013	15-49 Years	Both	57	(32-105)	12	(7-22)	Death
Low income	Djibouti	DJI	2013	15-49 Years	Female	27	(13-53)	12	(6-23)	Death
Low income	Djibouti	DJI	2013	15-49 Years	Male	31	(15-64)	13	(6-27)	Death
Low income	Djibouti	DJI	2013	50-69 Years	Both	70	(35-131)	79	(40-148)	Death
Low income	Djibouti	DJI	2013	50-69 Years	Female	36	(15-69)	80	(34-152)	Death
Low income	Djibouti	DJI	2013	50-69 Years	Male	33	(14-71)	77	(33-164)	Death
Low income	Djibouti	DJI	2013	70+ Years	Both	82	(48-140)	411	(240-698)	Death
Low income	Djibouti	DJI	2013	70+ Years	Female	46	(22-91)	422	(203-834)	Death
Low income	Djibouti	DJI	2013	70+ Years	Male	36	(17-69)	397	(190-756)	Death
Low income	Somalia	SOM	1990	All Ages	Both	16360	(11,339-21,823)	255	(177-341)	Death
Low income	Somalia	SOM	1990	All Ages	Female	8440	(5,320-11,920)	261	(165-369)	Death
Low income	Somalia	SOM	1990	All Ages	Male	7920	(4,580-11,989)	250	(144-378)	Death
Low income	Somalia	SOM	1990	Under 5 Years	Both	10685	(6,240-16,121)	846	(494-1,276)	Death
Low income	Somalia	SOM	1990	Under 5 Years	Female	5140	(2,358-8,236)	818	(375-1,311)	Death
Low income	Somalia	SOM	1990	Under 5 Years	Male	5546	(2,400-9,512)	873	(378-1,497)	Death
Low income	Somalia	SOM	1990	5-14 Years	Both	892	(534-1,297)	54	(32-78)	Death
Low income	Somalia	SOM	1990	5-14 Years	Female	452	(210-732)	55	(25-88)	Death
Low income	Somalia	SOM	1990	5-14 Years	Male	440	(218-701)	53	(26-85)	Death
Low income	Somalia	SOM	1990	15-49 Years	Both	1820	(997-2,971)	64	(35-105)	Death
Low income	Somalia	SOM	1990	15-49 Years	Female	1024	(473-1,804)	71	(33-126)	Death
Low income	Somalia	SOM	1990	15-49 Years	Male	796	(407-1,314)	57	(29-94)	Death
Low income	Somalia	SOM	1990	50-69 Years	Both	1618	(829-2,846)	302	(155-531)	Death
Low income	Somalia	SOM	1990	50-69 Years	Female	963	(388-1,781)	346	(139-639)	Death
Low income	Somalia	SOM	1990	50-69 Years	Male	655	(314-1,240)	255	(122-482)	Death
Low income	Somalia	SOM	1990	70+ Years	Both	1344	(785-2,137)	1167	(681-1,856)	Death
Low income	Somalia	SOM	1990	70+ Years	Female	862	(407-1,522)	1349	(638-2,383)	Death
Low income	Somalia	SOM	1990	70+ Years	Male	482	(269-824)	941	(524-1,607)	Death
Low income	Somalia	SOM	1995	All Ages	Both	16503	(11,270-22,094)	255	(174-342)	Death
Low income	Somalia	SOM	1995	All Ages	Female	8473	(5,351-12,186)	260	(164-374)	Death
Low income	Somalia	SOM	1995	All Ages	Male	8029	(4,662-12,002)	250	(145-374)	Death
Low income	Somalia	SOM	1995	Under 5 Years	Both	10461	(5,982-15,738)	783	(448-1,178)	Death
Low income	Somalia	SOM	1995	Under 5 Years	Female	5010	(2,226-8,132)	754	(335-1,224)	Death
Low income	Somalia	SOM	1995	Under 5 Years	Male	5451	(2,373-9,260)	811	(353-1,378)	Death
Low income	Somalia	SOM	1995	5-14 Years	Both	908	(539-1,315)	54	(32-77)	Death
Low income	Somalia	SOM	1995	5-14 Years	Female	459	(212-735)	54	(25-87)	Death
Low income	Somalia	SOM	1995	5-14 Years	Male	449	(224-704)	53	(26-83)	Death
Low income	Somalia	SOM	1995	15-49 Years	Both	1896	(1,075-3,062)	67	(38-109)	Death
Low income	Somalia	SOM	1995	15-49 Years	Female	1046	(495-1,800)	74	(35-127)	Death
Low income	Somalia	SOM	1995	15-49 Years	Male	850	(417-1,475)	61	(30-106)	Death
Low income	Somalia	SOM	1995	50-69 Years	Both	1740	(898-3,127)	339	(175-609)	Death
Low income	Somalia	SOM	1995	50-69 Years	Female	1015	(418-1,912)	378	(156-713)	Death
Low income	Somalia	SOM	1995	50-69 Years	Male	726	(343-1,409)	296	(140-575)	Death
Low income	Somalia	SOM	1995	70+ Years	Both	1497	(888-2,377)	1350	(801-2,143)	Death
Low income	Somalia	SOM	1995	70+ Years	Female	943	(463-1,620)	1538	(754-2,641)	Death
Low income	Somalia	SOM	1995	70+ Years	Male	553	(303-922)	1117	(611-1,862)	Death
Low income	Somalia	SOM	2000	All Ages	Both	16821	(11,518-22,629)	227	(156-306)	Death
Low income	Somalia	SOM	2000	All Ages	Female	8638	(5,567-12,160)	232	(149-326)	Death
Low income	Somalia	SOM	2000	All Ages	Male	8183	(4,885-12,119)	223	(133-330)	Death
Low income	Somalia	SOM	2000	Under 5 Years	Both	9125	(4,981-14,223)	616	(336-960)	Death
Low income	Somalia	SOM	2000	Under 5 Years	Female	4324	(1,897-7,262)	588	(258-987)	Death
Low income	Somalia	SOM	2000	Under 5 Years	Male	4801	(1,992-8,331)	644	(267-1,117)	Death
Low income	Somalia	SOM	2000	5-14 Years	Both	970	(566-1,400)	48	(28-69)	Death
Low income	Somalia	SOM	2000	5-14 Years	Female	485	(227-766)	48	(23-76)	Death
Low income	Somalia	SOM	2000	5-14 Years	Male	485	(236-763)	48	(23-76)	Death
Low income	Somalia	SOM	2000	15-49 Years	Both	2286	(1,340-3,798)	71	(42-119)	Death
Low income	Somalia	SOM	2000	15-49 Years	Female	1211	(581-2,122)	75	(36-132)	Death
Low income	Somalia	SOM	2000	15-49 Years	Male	1074	(560-1,817)	68	(35-115)	Death
Low income	Somalia	SOM	2000	50-69 Years	Both	2334	(1,257-4,031)	403	(217-696)	Death
Low income	Somalia	SOM	2000	50-69 Years	Female	1324	(554-2,482)	437	(183-819)	Death
Low income	Somalia	SOM	2000	50-69 Years	Male	1010	(484-1,829)	366	(175-662)	Death
Low income	Somalia	SOM	2000	70+ Years	Both	2107	(1,313-3,168)	1680	(1,048-2,527)	Death
Low income	Somalia	SOM	2000	70+ Years	Female	1294	(640-2,099)	1874	(927-3,041)	Death
Low income	Somalia	SOM	2000	70+ Years	Male	813	(443-1,294)	1442	(785-2,296)	Death
Low income	Somalia	SOM	2005	All Ages	Both	16533	(11,143-22,281)	194	(131-262)	Death
Low income	Somalia	SOM	2005	All Ages	Female	8464	(5,463-11,864)	197	(127-277)	Death
Low income	Somalia	SOM	2005	All Ages	Male	8069	(5,033-11,628)	191	(119-275)	Death
Low income	Somalia	SOM	2005	Under 5 Years	Both	7589	(4,048-11,719)	452	(241-699)	Death
Low income	Somalia	SOM	2005	Under 5 Years	Female	3578	(1,544-6,157)	430	(186-740)	Death
Low income	Somalia	SOM	2005	Under 5 Years	Male	4012	(1,632-6,638)	474	(193-785)	Death
Low income	Somalia	SOM	2005	5-14 Years	Both	956	(548-1,411)	40	(23-58)	Death
Low income	Somalia	SOM	2005	5-14 Years	Female	472	(207-763)	39	(17-63)	Death
Low income	Somalia	SOM	2005	5-14 Years	Male	484	(230-772)	40	(19-64)	Death
Low income	Somalia	SOM	2005	15-49 Years	Both	2586	(1,519-4,367)	71	(42-120)	Death
Low income	Somalia	SOM	2005	15-49 Years	Female	1297	(629-2,243)	71	(34-123)	Death
Low income	Somalia	SOM	2005	15-49 Years	Male	1289	(650-2,216)	72	(36-123)	Death
Low income	Somalia	SOM	2005	50-69 Years	Both	2825	(1,509-4,802)	432	(231-734)	Death
Low income	Somalia	SOM	2005	50-69 Years	Female	1573	(730-2,723)	458	(213-793)	Death
Low income	Somalia	SOM	2005	50-69 Years	Male	1252	(603-2,202)	403	(194-709)	Death
Low income	Somalia	SOM	2005	70+ Years	Both	2578	(1,665-3,761)	1848	(1,194-2,697)	Death
Low income	Somalia	SOM	2005	70+ Years	Female	1545	(784-2,437)	2018	(1,025-3,183)	Death
Low income	Somalia	SOM	2005	70+ Years	Male	1033	(591-1,595)	1642	(940-2,535)	Death
Low income	Somalia	SOM	2010	All Ages	Both	18473	(12,932-25,631)	191	(133-264)	Death
Low income	Somalia	SOM	2010	All Ages	Female	9363	(6,144-13,400)	192	(126-275)	Death
Low income	Somalia	SOM	2010	All Ages	Male	9110	(5,741-13,308)	189	(119-276)	Death
Low income	Somalia	SOM	2010	Under 5 Years	Both	8783	(4,873-13,931)	467	(259-740)	Death
Low income	Somalia	SOM	2010	Under 5 Years	Female	4110	(1,799-7,111)	441	(193-762)	Death
Low income	Somalia	SOM	2010	Under 5 Years	Male	4673	(2,067-7,903)	492	(218-833)	Death
Low income	Somalia	SOM	2010	5-14 Years	Both	1080	(660-1,604)	39	(24-58)	Death
Low income	Somalia	SOM	2010	5-14 Years	Female	538	(268-875)	39	(19-63)	Death
Low income	Somalia	SOM	2010	5-14 Years	Male	542	(277-880)	39	(20-63)	Death
Low income	Somalia	SOM	2010	15-49 Years	Both	2779	(1,577-4,546)	67	(38-109)	Death
Low income	Somalia	SOM	2010	15-49 Years	Female	1355	(661-2,389)	65	(32-114)	Death
Low income	Somalia	SOM	2010	15-49 Years	Male	1424	(699-2,439)	69	(34-118)	Death
Low income	Somalia	SOM	2010	50-69 Years	Both	2999	(1,628-5,066)	412	(224-696)	Death
Low income	Somalia	SOM	2010	50-69 Years	Female	1660	(790-2,916)	435	(207-764)	Death
Low income	Somalia	SOM	2010	50-69 Years	Male	1338	(641-2,296)	387	(185-663)	Death
Low income	Somalia	SOM	2010	70+ Years	Both	2832	(1,796-4,053)	1777	(1,127-2,543)	Death
Low income	Somalia	SOM	2010	70+ Years	Female	1700	(866-2,685)	1926	(981-3,042)	Death
Low income	Somalia	SOM	2010	70+ Years	Male	1132	(645-1,725)	1592	(908-2,427)	Death
Low income	Somalia	SOM	2013	All Ages	Both	19673	(13,581-27,003)	187	(129-256)	Death
Low income	Somalia	SOM	2013	All Ages	Female	9951	(6,347-14,180)	188	(120-268)	Death
Low income	Somalia	SOM	2013	All Ages	Male	9722	(6,191-14,160)	185	(118-270)	Death
Low income	Somalia	SOM	2013	Under 5 Years	Both	9386	(4,889-15,194)	471	(245-763)	Death
Low income	Somalia	SOM	2013	Under 5 Years	Female	4375	(1,834-7,633)	443	(186-773)	Death
Low income	Somalia	SOM	2013	Under 5 Years	Male	5011	(2,200-8,616)	499	(219-858)	Death
Low income	Somalia	SOM	2013	5-14 Years	Both	1124	(662-1,735)	37	(22-58)	Death
Low income	Somalia	SOM	2013	5-14 Years	Female	560	(266-942)	38	(18-63)	Death
Low income	Somalia	SOM	2013	5-14 Years	Male	563	(285-917)	37	(19-61)	Death
Low income	Somalia	SOM	2013	15-49 Years	Both	2952	(1,682-4,785)	64	(37-104)	Death
Low income	Somalia	SOM	2013	15-49 Years	Female	1422	(687-2,506)	62	(30-109)	Death
Low income	Somalia	SOM	2013	15-49 Years	Male	1530	(771-2,569)	67	(34-113)	Death
Low income	Somalia	SOM	2013	50-69 Years	Both	3198	(1,717-5,329)	406	(218-676)	Death
Low income	Somalia	SOM	2013	50-69 Years	Female	1777	(857-3,146)	430	(207-762)	Death
Low income	Somalia	SOM	2013	50-69 Years	Male	1421	(699-2,517)	379	(186-671)	Death
Low income	Somalia	SOM	2013	70+ Years	Both	3014	(1,927-4,399)	1762	(1,127-2,573)	Death
Low income	Somalia	SOM	2013	70+ Years	Female	1817	(945-2,822)	1913	(995-2,972)	Death
Low income	Somalia	SOM	2013	70+ Years	Male	1197	(689-1,816)	1574	(906-2,389)	Death
Low income	Yemen	YEM	1990	All Ages	Both	19072	(11,787-25,312)	161	(100-214)	Death
Low income	Yemen	YEM	1990	All Ages	Female	9210	(5,122-13,061)	154	(86-219)	Death
Low income	Yemen	YEM	1990	All Ages	Male	9862	(5,084-14,335)	169	(87-245)	Death
Low income	Yemen	YEM	1990	Under 5 Years	Both	17162	(10,236-23,241)	668	(398-905)	Death
Low income	Yemen	YEM	1990	Under 5 Years	Female	8144	(4,151-11,870)	645	(329-940)	Death
Low income	Yemen	YEM	1990	Under 5 Years	Male	9018	(4,436-13,357)	690	(340-1,022)	Death
Low income	Yemen	YEM	1990	5-14 Years	Both	676	(287-1,129)	19	(8-31)	Death
Low income	Yemen	YEM	1990	5-14 Years	Female	353	(141-632)	20	(8-36)	Death
Low income	Yemen	YEM	1990	5-14 Years	Male	323	(108-605)	18	(6-33)	Death
Low income	Yemen	YEM	1990	15-49 Years	Both	510	(243-885)	11	(5-19)	Death
Low income	Yemen	YEM	1990	15-49 Years	Female	280	(127-507)	12	(5-21)	Death
Low income	Yemen	YEM	1990	15-49 Years	Male	230	(96-407)	10	(4-18)	Death
Low income	Yemen	YEM	1990	50-69 Years	Both	313	(142-583)	39	(18-72)	Death
Low income	Yemen	YEM	1990	50-69 Years	Female	186	(70-373)	41	(15-82)	Death
Low income	Yemen	YEM	1990	50-69 Years	Male	126	(51-247)	36	(14-70)	Death
Low income	Yemen	YEM	1990	70+ Years	Both	412	(224-676)	233	(127-383)	Death
Low income	Yemen	YEM	1990	70+ Years	Female	247	(108-461)	236	(103-441)	Death
Low income	Yemen	YEM	1990	70+ Years	Male	165	(76-283)	229	(106-393)	Death
Low income	Yemen	YEM	1995	All Ages	Both	16650	(10,117-22,764)	111	(68-152)	Death
Low income	Yemen	YEM	1995	All Ages	Female	7879	(4,355-11,635)	107	(59-157)	Death
Low income	Yemen	YEM	1995	All Ages	Male	8771	(4,955-12,551)	115	(65-165)	Death
Low income	Yemen	YEM	1995	Under 5 Years	Both	14135	(7,981-19,993)	476	(269-674)	Death
Low income	Yemen	YEM	1995	Under 5 Years	Female	6599	(3,298-10,182)	453	(226-699)	Death
Low income	Yemen	YEM	1995	Under 5 Years	Male	7535	(3,896-11,239)	499	(258-744)	Death
Low income	Yemen	YEM	1995	5-14 Years	Both	679	(340-1,083)	15	(7-24)	Death
Low income	Yemen	YEM	1995	5-14 Years	Female	349	(148-614)	16	(7-27)	Death
Low income	Yemen	YEM	1995	5-14 Years	Male	330	(119-646)	14	(5-28)	Death
Low income	Yemen	YEM	1995	15-49 Years	Both	627	(311-1,087)	10	(5-18)	Death
Low income	Yemen	YEM	1995	15-49 Years	Female	338	(154-601)	11	(5-20)	Death
Low income	Yemen	YEM	1995	15-49 Years	Male	288	(130-546)	9	(4-18)	Death
Low income	Yemen	YEM	1995	50-69 Years	Both	387	(182-711)	36	(17-66)	Death
Low income	Yemen	YEM	1995	50-69 Years	Female	196	(81-395)	38	(16-78)	Death
Low income	Yemen	YEM	1995	50-69 Years	Male	191	(81-367)	34	(14-65)	Death
Low income	Yemen	YEM	1995	70+ Years	Both	823	(450-1,279)	263	(144-409)	Death
Low income	Yemen	YEM	1995	70+ Years	Female	397	(175-722)	262	(115-476)	Death
Low income	Yemen	YEM	1995	70+ Years	Male	426	(207-728)	264	(129-452)	Death
Low income	Yemen	YEM	2000	All Ages	Both	12955	(7,863-18,108)	74	(45-103)	Death
Low income	Yemen	YEM	2000	All Ages	Female	5926	(2,990-9,245)	68	(34-106)	Death
Low income	Yemen	YEM	2000	All Ages	Male	7030	(3,787-10,312)	79	(43-116)	Death
Low income	Yemen	YEM	2000	Under 5 Years	Both	10621	(5,842-15,599)	337	(185-494)	Death
Low income	Yemen	YEM	2000	Under 5 Years	Female	4741	(2,108-7,892)	306	(136-510)	Death
Low income	Yemen	YEM	2000	Under 5 Years	Male	5880	(2,744-9,024)	366	(171-562)	Death
Low income	Yemen	YEM	2000	5-14 Years	Both	581	(246-1,034)	11	(5-19)	Death
Low income	Yemen	YEM	2000	5-14 Years	Female	293	(113-541)	11	(4-20)	Death
Low income	Yemen	YEM	2000	5-14 Years	Male	288	(99-576)	10	(4-21)	Death
Low income	Yemen	YEM	2000	15-49 Years	Both	631	(311-1,142)	8	(4-15)	Death
Low income	Yemen	YEM	2000	15-49 Years	Female	345	(149-626)	9	(4-17)	Death
Low income	Yemen	YEM	2000	15-49 Years	Male	286	(127-569)	8	(3-15)	Death
Low income	Yemen	YEM	2000	50-69 Years	Both	377	(174-696)	30	(14-55)	Death
Low income	Yemen	YEM	2000	50-69 Years	Female	193	(80-391)	31	(13-63)	Death
Low income	Yemen	YEM	2000	50-69 Years	Male	183	(71-365)	28	(11-56)	Death
Low income	Yemen	YEM	2000	70+ Years	Both	746	(408-1,237)	235	(128-389)	Death
Low income	Yemen	YEM	2000	70+ Years	Female	353	(158-647)	226	(101-413)	Death
Low income	Yemen	YEM	2000	70+ Years	Male	392	(175-717)	243	(108-444)	Death
Low income	Yemen	YEM	2005	All Ages	Both	9587	(6,069-13,586)	48	(30-67)	Death
Low income	Yemen	YEM	2005	All Ages	Female	4340	(2,260-6,849)	43	(23-69)	Death
Low income	Yemen	YEM	2005	All Ages	Male	5246	(2,710-7,862)	52	(27-77)	Death
Low income	Yemen	YEM	2005	Under 5 Years	Both	7651	(4,044-11,198)	232	(123-340)	Death
Low income	Yemen	YEM	2005	Under 5 Years	Female	3351	(1,438-5,809)	208	(89-360)	Death
Low income	Yemen	YEM	2005	Under 5 Years	Male	4299	(1,851-6,785)	256	(110-404)	Death
Low income	Yemen	YEM	2005	5-14 Years	Both	421	(175-789)	7	(3-13)	Death
Low income	Yemen	YEM	2005	5-14 Years	Female	208	(77-405)	7	(3-14)	Death
Low income	Yemen	YEM	2005	5-14 Years	Male	212	(67-454)	7	(2-15)	Death
Low income	Yemen	YEM	2005	15-49 Years	Both	565	(273-1,092)	6	(3-12)	Death
Low income	Yemen	YEM	2005	15-49 Years	Female	307	(141-626)	7	(3-14)	Death
Low income	Yemen	YEM	2005	15-49 Years	Male	258	(111-542)	6	(2-12)	Death
Low income	Yemen	YEM	2005	50-69 Years	Both	338	(159-637)	23	(11-43)	Death
Low income	Yemen	YEM	2005	50-69 Years	Female	179	(71-380)	24	(9-51)	Death
Low income	Yemen	YEM	2005	50-69 Years	Male	160	(60-315)	22	(8-43)	Death
Low income	Yemen	YEM	2005	70+ Years	Both	612	(324-1,076)	187	(99-329)	Death
Low income	Yemen	YEM	2005	70+ Years	Female	295	(120-577)	180	(73-354)	Death
Low income	Yemen	YEM	2005	70+ Years	Male	317	(133-614)	194	(82-375)	Death
Low income	Yemen	YEM	2010	All Ages	Both	7025	(4,336-10,111)	31	(19-44)	Death
Low income	Yemen	YEM	2010	All Ages	Female	3201	(1,725-5,171)	28	(15-46)	Death
Low income	Yemen	YEM	2010	All Ages	Male	3825	(1,998-6,045)	33	(17-52)	Death
Low income	Yemen	YEM	2010	Under 5 Years	Both	5534	(2,995-8,352)	162	(88-245)	Death
Low income	Yemen	YEM	2010	Under 5 Years	Female	2439	(1,053-4,331)	146	(63-259)	Death
Low income	Yemen	YEM	2010	Under 5 Years	Male	3095	(1,324-5,109)	178	(76-293)	Death
Low income	Yemen	YEM	2010	5-14 Years	Both	281	(133-530)	5	(2-9)	Death
Low income	Yemen	YEM	2010	5-14 Years	Female	137	(57-265)	4	(2-9)	Death
Low income	Yemen	YEM	2010	5-14 Years	Male	144	(56-298)	5	(2-9)	Death
Low income	Yemen	YEM	2010	15-49 Years	Both	466	(238-898)	4	(2-8)	Death
Low income	Yemen	YEM	2010	15-49 Years	Female	246	(110-500)	4	(2-9)	Death
Low income	Yemen	YEM	2010	15-49 Years	Male	219	(98-431)	4	(2-8)	Death
Low income	Yemen	YEM	2010	50-69 Years	Both	288	(141-530)	16	(8-30)	Death
Low income	Yemen	YEM	2010	50-69 Years	Female	155	(63-318)	17	(7-35)	Death
Low income	Yemen	YEM	2010	50-69 Years	Male	133	(55-263)	16	(6-31)	Death
Low income	Yemen	YEM	2010	70+ Years	Both	457	(261-782)	133	(76-227)	Death
Low income	Yemen	YEM	2010	70+ Years	Female	224	(100-427)	126	(56-241)	Death
Low income	Yemen	YEM	2010	70+ Years	Male	233	(111-420)	140	(66-252)	Death
Low income	Yemen	YEM	2013	All Ages	Both	6708	(4,221-9,828)	27	(17-40)	Death
Low income	Yemen	YEM	2013	All Ages	Female	3055	(1,619-4,972)	25	(13-41)	Death
Low income	Yemen	YEM	2013	All Ages	Male	3653	(1,811-5,857)	30	(15-47)	Death
Low income	Yemen	YEM	2013	Under 5 Years	Both	5177	(2,944-7,912)	147	(84-225)	Death
Low income	Yemen	YEM	2013	Under 5 Years	Female	2267	(950-3,978)	132	(55-231)	Death
Low income	Yemen	YEM	2013	Under 5 Years	Male	2909	(1,141-4,857)	162	(64-271)	Death
Low income	Yemen	YEM	2013	5-14 Years	Both	251	(126-456)	4	(2-7)	Death
Low income	Yemen	YEM	2013	5-14 Years	Female	122	(51-235)	4	(2-8)	Death
Low income	Yemen	YEM	2013	5-14 Years	Male	129	(50-274)	4	(2-8)	Death
Low income	Yemen	YEM	2013	15-49 Years	Both	497	(247-940)	4	(2-8)	Death
Low income	Yemen	YEM	2013	15-49 Years	Female	258	(115-533)	4	(2-9)	Death
Low income	Yemen	YEM	2013	15-49 Years	Male	239	(103-462)	4	(2-7)	Death
Low income	Yemen	YEM	2013	50-69 Years	Both	309	(149-568)	16	(8-29)	Death
Low income	Yemen	YEM	2013	50-69 Years	Female	170	(69-355)	17	(7-35)	Death
Low income	Yemen	YEM	2013	50-69 Years	Male	139	(56-284)	15	(6-31)	Death
Low income	Yemen	YEM	2013	70+ Years	Both	474	(269-797)	124	(71-210)	Death
Low income	Yemen	YEM	2013	70+ Years	Female	237	(103-462)	119	(52-232)	Death
Low income	Yemen	YEM	2013	70+ Years	Male	237	(117-448)	130	(65-247)	Death
Middle income	Egypt	EGY	1990	All Ages	Both	36067	(27,867-43,355)	64	(49-77)	Death
Middle income	Egypt	EGY	1990	All Ages	Female	19348	(13,847-25,447)	69	(49-91)	Death
Middle income	Egypt	EGY	1990	All Ages	Male	16719	(12,185-21,554)	59	(43-76)	Death
Middle income	Egypt	EGY	1990	Under 5 Years	Both	33998	(25,944-41,298)	412	(314-500)	Death
Middle income	Egypt	EGY	1990	Under 5 Years	Female	18331	(12,888-24,497)	455	(320-608)	Death
Middle income	Egypt	EGY	1990	Under 5 Years	Male	15666	(11,205-20,400)	371	(265-483)	Death
Middle income	Egypt	EGY	1990	5-14 Years	Both	1000	(690-1,323)	7	(5-9)	Death
Middle income	Egypt	EGY	1990	5-14 Years	Female	479	(288-719)	7	(4-11)	Death
Middle income	Egypt	EGY	1990	5-14 Years	Male	521	(330-774)	7	(5-11)	Death
Middle income	Egypt	EGY	1990	15-49 Years	Both	274	(234-318)	1	(1-1)	Death
Middle income	Egypt	EGY	1990	15-49 Years	Female	123	(98-150)	1	(1-1)	Death
Middle income	Egypt	EGY	1990	15-49 Years	Male	151	(121-186)	1	(1-1)	Death
Middle income	Egypt	EGY	1990	50-69 Years	Both	258	(212-311)	4	(3-5)	Death
Middle income	Egypt	EGY	1990	50-69 Years	Female	118	(90-154)	4	(3-5)	Death
Middle income	Egypt	EGY	1990	50-69 Years	Male	140	(106-179)	5	(4-6)	Death
Middle income	Egypt	EGY	1990	70+ Years	Both	538	(426-657)	34	(27-41)	Death
Middle income	Egypt	EGY	1990	70+ Years	Female	297	(212-396)	31	(22-41)	Death
Middle income	Egypt	EGY	1990	70+ Years	Male	241	(175-316)	38	(28-50)	Death
Middle income	Egypt	EGY	1995	All Ages	Both	27060	(22,371-31,827)	44	(36-52)	Death
Middle income	Egypt	EGY	1995	All Ages	Female	14526	(10,783-18,319)	48	(35-60)	Death
Middle income	Egypt	EGY	1995	All Ages	Male	12534	(9,414-15,549)	41	(31-50)	Death
Middle income	Egypt	EGY	1995	Under 5 Years	Both	24953	(20,382-29,618)	317	(259-376)	Death
Middle income	Egypt	EGY	1995	Under 5 Years	Female	13446	(9,741-17,232)	349	(253-448)	Death
Middle income	Egypt	EGY	1995	Under 5 Years	Male	11507	(8,359-14,553)	285	(207-361)	Death
Middle income	Egypt	EGY	1995	5-14 Years	Both	952	(703-1,256)	6	(5-8)	Death
Middle income	Egypt	EGY	1995	5-14 Years	Female	481	(311-688)	6	(4-9)	Death
Middle income	Egypt	EGY	1995	5-14 Years	Male	472	(307-691)	6	(4-9)	Death
Middle income	Egypt	EGY	1995	15-49 Years	Both	287	(242-336)	1	(1-1)	Death
Middle income	Egypt	EGY	1995	15-49 Years	Female	127	(100-157)	1	(1-1)	Death
Middle income	Egypt	EGY	1995	15-49 Years	Male	160	(125-197)	1	(1-1)	Death
Middle income	Egypt	EGY	1995	50-69 Years	Both	269	(216-332)	4	(3-5)	Death
Middle income	Egypt	EGY	1995	50-69 Years	Female	125	(92-169)	3	(3-5)	Death
Middle income	Egypt	EGY	1995	50-69 Years	Male	144	(108-191)	4	(3-6)	Death
Middle income	Egypt	EGY	1995	70+ Years	Both	599	(466-765)	32	(25-41)	Death
Middle income	Egypt	EGY	1995	70+ Years	Female	348	(238-478)	31	(21-43)	Death
Middle income	Egypt	EGY	1995	70+ Years	Male	252	(186-338)	34	(25-46)	Death
Middle income	Egypt	EGY	2000	All Ages	Both	14148	(11,522-17,122)	21	(17-26)	Death
Middle income	Egypt	EGY	2000	All Ages	Female	8014	(6,011-10,358)	24	(18-32)	Death
Middle income	Egypt	EGY	2000	All Ages	Male	6134	(4,510-7,984)	18	(14-24)	Death
Middle income	Egypt	EGY	2000	Under 5 Years	Both	12872	(10,255-15,836)	165	(132-203)	Death
Middle income	Egypt	EGY	2000	Under 5 Years	Female	7323	(5,350-9,626)	192	(140-253)	Death
Middle income	Egypt	EGY	2000	Under 5 Years	Male	5550	(3,940-7,411)	139	(99-186)	Death
Middle income	Egypt	EGY	2000	5-14 Years	Both	376	(287-485)	2	(2-3)	Death
Middle income	Egypt	EGY	2000	5-14 Years	Female	199	(138-284)	3	(2-4)	Death
Middle income	Egypt	EGY	2000	5-14 Years	Male	177	(123-251)	2	(2-3)	Death
Middle income	Egypt	EGY	2000	15-49 Years	Both	184	(160-210)	1	(0-1)	Death
Middle income	Egypt	EGY	2000	15-49 Years	Female	81	(67-98)	1	(0-1)	Death
Middle income	Egypt	EGY	2000	15-49 Years	Male	103	(85-122)	1	(1-1)	Death
Middle income	Egypt	EGY	2000	50-69 Years	Both	211	(181-250)	3	(2-3)	Death
Middle income	Egypt	EGY	2000	50-69 Years	Female	101	(79-124)	2	(2-3)	Death
Middle income	Egypt	EGY	2000	50-69 Years	Male	111	(88-137)	3	(2-4)	Death
Middle income	Egypt	EGY	2000	70+ Years	Both	504	(415-627)	23	(19-29)	Death
Middle income	Egypt	EGY	2000	70+ Years	Female	310	(230-419)	24	(18-33)	Death
Middle income	Egypt	EGY	2000	70+ Years	Male	194	(152-246)	22	(18-28)	Death
Middle income	Egypt	EGY	2005	All Ages	Both	7697	(6,248-9,459)	11	(9-13)	Death
Middle income	Egypt	EGY	2005	All Ages	Female	4427	(3,304-5,834)	12	(9-16)	Death
Middle income	Egypt	EGY	2005	All Ages	Male	3270	(2,462-4,257)	9	(7-12)	Death
Middle income	Egypt	EGY	2005	Under 5 Years	Both	6774	(5,332-8,500)	83	(65-104)	Death
Middle income	Egypt	EGY	2005	Under 5 Years	Female	3928	(2,819-5,304)	98	(71-133)	Death
Middle income	Egypt	EGY	2005	Under 5 Years	Male	2847	(2,058-3,827)	68	(49-91)	Death
Middle income	Egypt	EGY	2005	5-14 Years	Both	175	(139-218)	1	(1-1)	Death
Middle income	Egypt	EGY	2005	5-14 Years	Female	88	(63-120)	1	(1-2)	Death
Middle income	Egypt	EGY	2005	5-14 Years	Male	87	(63-118)	1	(1-2)	Death
Middle income	Egypt	EGY	2005	15-49 Years	Both	141	(124-160)	0	(0-0)	Death
Middle income	Egypt	EGY	2005	15-49 Years	Female	61	(51-71)	0	(0-0)	Death
Middle income	Egypt	EGY	2005	15-49 Years	Male	80	(68-95)	0	(0-0)	Death
Middle income	Egypt	EGY	2005	50-69 Years	Both	181	(156-206)	2	(2-2)	Death
Middle income	Egypt	EGY	2005	50-69 Years	Female	85	(70-103)	2	(2-2)	Death
Middle income	Egypt	EGY	2005	50-69 Years	Male	95	(79-114)	2	(2-3)	Death
Middle income	Egypt	EGY	2005	70+ Years	Both	426	(359-507)	18	(15-21)	Death
Middle income	Egypt	EGY	2005	70+ Years	Female	265	(210-334)	18	(15-23)	Death
Middle income	Egypt	EGY	2005	70+ Years	Male	160	(131-204)	16	(13-21)	Death
Middle income	Egypt	EGY	2010	All Ages	Both	4955	(3,956-6,192)	6	(5-8)	Death
Middle income	Egypt	EGY	2010	All Ages	Female	2815	(2,010-3,819)	7	(5-10)	Death
Middle income	Egypt	EGY	2010	All Ages	Male	2141	(1,560-2,910)	5	(4-7)	Death
Middle income	Egypt	EGY	2010	Under 5 Years	Both	4141	(3,124-5,376)	46	(35-60)	Death
Middle income	Egypt	EGY	2010	Under 5 Years	Female	2372	(1,572-3,357)	54	(36-77)	Death
Middle income	Egypt	EGY	2010	Under 5 Years	Male	1769	(1,187-2,552)	39	(26-56)	Death
Middle income	Egypt	EGY	2010	5-14 Years	Both	118	(92-151)	1	(1-1)	Death
Middle income	Egypt	EGY	2010	5-14 Years	Female	58	(41-82)	1	(1-1)	Death
Middle income	Egypt	EGY	2010	5-14 Years	Male	60	(43-82)	1	(1-1)	Death
Middle income	Egypt	EGY	2010	15-49 Years	Both	135	(117-156)	0	(0-0)	Death
Middle income	Egypt	EGY	2010	15-49 Years	Female	57	(47-70)	0	(0-0)	Death
Middle income	Egypt	EGY	2010	15-49 Years	Male	78	(64-93)	0	(0-0)	Death
Middle income	Egypt	EGY	2010	50-69 Years	Both	165	(142-193)	2	(1-2)	Death
Middle income	Egypt	EGY	2010	50-69 Years	Female	77	(60-96)	1	(1-2)	Death
Middle income	Egypt	EGY	2010	50-69 Years	Male	88	(71-107)	2	(1-2)	Death
Middle income	Egypt	EGY	2010	70+ Years	Both	396	(330-478)	15	(12-18)	Death
Middle income	Egypt	EGY	2010	70+ Years	Female	250	(191-325)	16	(12-20)	Death
Middle income	Egypt	EGY	2010	70+ Years	Male	146	(113-185)	13	(10-17)	Death
Middle income	Egypt	EGY	2013	All Ages	Both	4082	(3,059-5,342)	5	(4-7)	Death
Middle income	Egypt	EGY	2013	All Ages	Female	2273	(1,518-3,321)	6	(4-8)	Death
Middle income	Egypt	EGY	2013	All Ages	Male	1809	(1,227-2,589)	4	(3-6)	Death
Middle income	Egypt	EGY	2013	Under 5 Years	Both	3273	(2,291-4,500)	35	(25-49)	Death
Middle income	Egypt	EGY	2013	Under 5 Years	Female	1839	(1,095-2,864)	41	(24-64)	Death
Middle income	Egypt	EGY	2013	Under 5 Years	Male	1434	(863-2,190)	30	(18-46)	Death
Middle income	Egypt	EGY	2013	5-14 Years	Both	99	(71-132)	1	(0-1)	Death
Middle income	Egypt	EGY	2013	5-14 Years	Female	48	(31-73)	1	(0-1)	Death
Middle income	Egypt	EGY	2013	5-14 Years	Male	50	(33-76)	1	(0-1)	Death
Middle income	Egypt	EGY	2013	15-49 Years	Both	133	(109-162)	0	(0-0)	Death
Middle income	Egypt	EGY	2013	15-49 Years	Female	54	(41-71)	0	(0-0)	Death
Middle income	Egypt	EGY	2013	15-49 Years	Male	79	(60-101)	0	(0-0)	Death
Middle income	Egypt	EGY	2013	50-69 Years	Both	174	(140-212)	2	(1-2)	Death
Middle income	Egypt	EGY	2013	50-69 Years	Female	79	(57-106)	1	(1-2)	Death
Middle income	Egypt	EGY	2013	50-69 Years	Male	95	(71-124)	2	(1-2)	Death
Middle income	Egypt	EGY	2013	70+ Years	Both	404	(303-523)	14	(11-19)	Death
Middle income	Egypt	EGY	2013	70+ Years	Female	254	(173-359)	15	(10-21)	Death
Middle income	Egypt	EGY	2013	70+ Years	Male	150	(104-212)	13	(9-19)	Death
Middle income	Iran	IRN	1990	All Ages	Both	12058	(8,122-16,723)	21	(14-30)	Death
Middle income	Iran	IRN	1990	All Ages	Female	5789	(3,632-9,228)	21	(13-34)	Death
Middle income	Iran	IRN	1990	All Ages	Male	6269	(3,741-9,887)	22	(13-34)	Death
Middle income	Iran	IRN	1990	Under 5 Years	Both	10936	(7,014-15,662)	119	(77-171)	Death
Middle income	Iran	IRN	1990	Under 5 Years	Female	5277	(3,078-8,708)	118	(69-194)	Death
Middle income	Iran	IRN	1990	Under 5 Years	Male	5659	(3,133-9,264)	121	(67-198)	Death
Middle income	Iran	IRN	1990	5-14 Years	Both	284	(200-392)	2	(1-2)	Death
Middle income	Iran	IRN	1990	5-14 Years	Female	153	(91-242)	2	(1-3)	Death
Middle income	Iran	IRN	1990	5-14 Years	Male	131	(81-205)	2	(1-2)	Death
Middle income	Iran	IRN	1990	15-49 Years	Both	165	(130-207)	1	(1-1)	Death
Middle income	Iran	IRN	1990	15-49 Years	Female	81	(55-113)	1	(0-1)	Death
Middle income	Iran	IRN	1990	15-49 Years	Male	85	(61-111)	1	(0-1)	Death
Middle income	Iran	IRN	1990	50-69 Years	Both	275	(211-358)	6	(4-7)	Death
Middle income	Iran	IRN	1990	50-69 Years	Female	108	(74-153)	4	(3-6)	Death
Middle income	Iran	IRN	1990	50-69 Years	Male	167	(115-239)	7	(5-9)	Death
Middle income	Iran	IRN	1990	70+ Years	Both	397	(304-509)	41	(31-52)	Death
Middle income	Iran	IRN	1990	70+ Years	Female	171	(114-244)	37	(24-52)	Death
Middle income	Iran	IRN	1990	70+ Years	Male	226	(151-322)	45	(30-63)	Death
Middle income	Iran	IRN	1995	All Ages	Both	5899	(4,276-7,889)	10	(7-13)	Death
Middle income	Iran	IRN	1995	All Ages	Female	2896	(1,966-4,417)	10	(7-15)	Death
Middle income	Iran	IRN	1995	All Ages	Male	3003	(1,957-4,658)	10	(6-15)	Death
Middle income	Iran	IRN	1995	Under 5 Years	Both	4946	(3,331-6,922)	63	(43-88)	Death
Middle income	Iran	IRN	1995	Under 5 Years	Female	2447	(1,529-3,972)	64	(40-104)	Death
Middle income	Iran	IRN	1995	Under 5 Years	Male	2499	(1,456-4,165)	62	(36-104)	Death
Middle income	Iran	IRN	1995	5-14 Years	Both	234	(174-316)	1	(1-2)	Death
Middle income	Iran	IRN	1995	5-14 Years	Female	138	(91-199)	2	(1-2)	Death
Middle income	Iran	IRN	1995	5-14 Years	Male	96	(63-141)	1	(1-2)	Death
Middle income	Iran	IRN	1995	15-49 Years	Both	137	(111-169)	0	(0-1)	Death
Middle income	Iran	IRN	1995	15-49 Years	Female	73	(54-97)	1	(0-1)	Death
Middle income	Iran	IRN	1995	15-49 Years	Male	64	(49-84)	0	(0-1)	Death
Middle income	Iran	IRN	1995	50-69 Years	Both	219	(171-273)	4	(3-5)	Death
Middle income	Iran	IRN	1995	50-69 Years	Female	82	(61-110)	3	(2-4)	Death
Middle income	Iran	IRN	1995	50-69 Years	Male	136	(96-179)	5	(4-7)	Death
Middle income	Iran	IRN	1995	70+ Years	Both	363	(295-447)	28	(23-35)	Death
Middle income	Iran	IRN	1995	70+ Years	Female	155	(115-209)	25	(19-34)	Death
Middle income	Iran	IRN	1995	70+ Years	Male	208	(153-272)	31	(23-41)	Death
Middle income	Iran	IRN	2000	All Ages	Both	2839	(2,187-3,620)	4	(3-5)	Death
Middle income	Iran	IRN	2000	All Ages	Female	1375	(1,009-1,903)	4	(3-6)	Death
Middle income	Iran	IRN	2000	All Ages	Male	1463	(1,052-2,080)	4	(3-6)	Death
Middle income	Iran	IRN	2000	Under 5 Years	Both	2143	(1,509-2,936)	34	(24-46)	Death
Middle income	Iran	IRN	2000	Under 5 Years	Female	1034	(668-1,548)	33	(22-50)	Death
Middle income	Iran	IRN	2000	Under 5 Years	Male	1109	(702-1,716)	34	(22-53)	Death
Middle income	Iran	IRN	2000	5-14 Years	Both	112	(86-145)	1	(1-1)	Death
Middle income	Iran	IRN	2000	5-14 Years	Female	64	(45-90)	1	(1-1)	Death
Middle income	Iran	IRN	2000	5-14 Years	Male	48	(32-69)	1	(0-1)	Death
Middle income	Iran	IRN	2000	15-49 Years	Both	118	(99-141)	0	(0-0)	Death
Middle income	Iran	IRN	2000	15-49 Years	Female	66	(52-83)	0	(0-0)	Death
Middle income	Iran	IRN	2000	15-49 Years	Male	52	(41-66)	0	(0-0)	Death
Middle income	Iran	IRN	2000	50-69 Years	Both	160	(132-191)	3	(2-3)	Death
Middle income	Iran	IRN	2000	50-69 Years	Female	66	(52-84)	2	(2-3)	Death
Middle income	Iran	IRN	2000	50-69 Years	Male	94	(72-117)	3	(2-4)	Death
Middle income	Iran	IRN	2000	70+ Years	Both	306	(253-367)	19	(16-23)	Death
Middle income	Iran	IRN	2000	70+ Years	Female	144	(111-185)	18	(14-24)	Death
Middle income	Iran	IRN	2000	70+ Years	Male	161	(126-206)	19	(15-25)	Death
Middle income	Iran	IRN	2005	All Ages	Both	2012	(1,406-2,852)	3	(2-4)	Death
Middle income	Iran	IRN	2005	All Ages	Female	992	(619-1,606)	3	(2-5)	Death
Middle income	Iran	IRN	2005	All Ages	Male	1021	(640-1,618)	3	(2-4)	Death
Middle income	Iran	IRN	2005	Under 5 Years	Both	1452	(876-2,264)	24	(15-38)	Death
Middle income	Iran	IRN	2005	Under 5 Years	Female	713	(354-1,291)	24	(12-44)	Death
Middle income	Iran	IRN	2005	Under 5 Years	Male	739	(365-1,307)	24	(12-43)	Death
Middle income	Iran	IRN	2005	5-14 Years	Both	53	(37-74)	0	(0-1)	Death
Middle income	Iran	IRN	2005	5-14 Years	Female	31	(19-49)	1	(0-1)	Death
Middle income	Iran	IRN	2005	5-14 Years	Male	22	(13-34)	0	(0-1)	Death
Middle income	Iran	IRN	2005	15-49 Years	Both	85	(69-103)	0	(0-0)	Death
Middle income	Iran	IRN	2005	15-49 Years	Female	45	(34-58)	0	(0-0)	Death
Middle income	Iran	IRN	2005	15-49 Years	Male	40	(29-52)	0	(0-0)	Death
Middle income	Iran	IRN	2005	50-69 Years	Both	106	(82-136)	1	(1-2)	Death
Middle income	Iran	IRN	2005	50-69 Years	Female	46	(33-64)	1	(1-2)	Death
Middle income	Iran	IRN	2005	50-69 Years	Male	60	(42-85)	2	(1-2)	Death
Middle income	Iran	IRN	2005	70+ Years	Both	317	(229-423)	14	(10-19)	Death
Middle income	Iran	IRN	2005	70+ Years	Female	157	(98-240)	15	(10-23)	Death
Middle income	Iran	IRN	2005	70+ Years	Male	160	(106-234)	14	(9-20)	Death
Middle income	Iran	IRN	2010	All Ages	Both	1369	(932-2,054)	2	(1-3)	Death
Middle income	Iran	IRN	2010	All Ages	Female	668	(389-1,167)	2	(1-3)	Death
Middle income	Iran	IRN	2010	All Ages	Male	701	(423-1,221)	2	(1-3)	Death
Middle income	Iran	IRN	2010	Under 5 Years	Both	876	(472-1,579)	13	(7-24)	Death
Middle income	Iran	IRN	2010	Under 5 Years	Female	416	(166-904)	13	(5-28)	Death
Middle income	Iran	IRN	2010	Under 5 Years	Male	460	(208-956)	14	(6-28)	Death
Middle income	Iran	IRN	2010	5-14 Years	Both	31	(20-48)	0	(0-0)	Death
Middle income	Iran	IRN	2010	5-14 Years	Female	19	(10-32)	0	(0-1)	Death
Middle income	Iran	IRN	2010	5-14 Years	Male	13	(7-21)	0	(0-0)	Death
Middle income	Iran	IRN	2010	15-49 Years	Both	57	(44-72)	0	(0-0)	Death
Middle income	Iran	IRN	2010	15-49 Years	Female	30	(21-41)	0	(0-0)	Death
Middle income	Iran	IRN	2010	15-49 Years	Male	28	(20-38)	0	(0-0)	Death
Middle income	Iran	IRN	2010	50-69 Years	Both	83	(62-111)	1	(1-1)	Death
Middle income	Iran	IRN	2010	50-69 Years	Female	37	(25-57)	1	(1-1)	Death
Middle income	Iran	IRN	2010	50-69 Years	Male	46	(30-67)	1	(1-2)	Death
Middle income	Iran	IRN	2010	70+ Years	Both	321	(217-485)	13	(8-19)	Death
Middle income	Iran	IRN	2010	70+ Years	Female	167	(94-304)	14	(8-25)	Death
Middle income	Iran	IRN	2010	70+ Years	Male	154	(91-253)	12	(7-19)	Death
Middle income	Iran	IRN	2013	All Ages	Both	1179	(799-1,729)	2	(1-2)	Death
Middle income	Iran	IRN	2013	All Ages	Female	574	(339-977)	1	(1-3)	Death
Middle income	Iran	IRN	2013	All Ages	Male	606	(375-1,016)	2	(1-3)	Death
Middle income	Iran	IRN	2013	Under 5 Years	Both	647	(319-1,158)	9	(5-17)	Death
Middle income	Iran	IRN	2013	Under 5 Years	Female	298	(115-654)	9	(3-19)	Death
Middle income	Iran	IRN	2013	Under 5 Years	Male	348	(146-754)	10	(4-21)	Death
Middle income	Iran	IRN	2013	5-14 Years	Both	27	(17-43)	0	(0-0)	Death
Middle income	Iran	IRN	2013	5-14 Years	Female	16	(8-29)	0	(0-1)	Death
Middle income	Iran	IRN	2013	5-14 Years	Male	11	(6-19)	0	(0-0)	Death
Middle income	Iran	IRN	2013	15-49 Years	Both	57	(42-76)	0	(0-0)	Death
Middle income	Iran	IRN	2013	15-49 Years	Female	29	(19-43)	0	(0-0)	Death
Middle income	Iran	IRN	2013	15-49 Years	Male	28	(19-40)	0	(0-0)	Death
Middle income	Iran	IRN	2013	50-69 Years	Both	91	(66-126)	1	(1-1)	Death
Middle income	Iran	IRN	2013	50-69 Years	Female	41	(25-65)	1	(0-1)	Death
Middle income	Iran	IRN	2013	50-69 Years	Male	50	(31-78)	1	(1-2)	Death
Middle income	Iran	IRN	2013	70+ Years	Both	357	(229-532)	13	(8-20)	Death
Middle income	Iran	IRN	2013	70+ Years	Female	189	(101-346)	14	(7-25)	Death
Middle income	Iran	IRN	2013	70+ Years	Male	168	(93-286)	12	(7-21)	Death
Middle income	Iraq	IRQ	1990	All Ages	Both	4522	(2,694-6,587)	26	(15-38)	Death
Middle income	Iraq	IRQ	1990	All Ages	Female	1735	(799-3,244)	20	(9-37)	Death
Middle income	Iraq	IRQ	1990	All Ages	Male	2786	(1,513-4,300)	32	(17-49)	Death
Middle income	Iraq	IRQ	1990	Under 5 Years	Both	4052	(2,235-6,082)	135	(75-203)	Death
Middle income	Iraq	IRQ	1990	Under 5 Years	Female	1502	(575-3,008)	103	(40-207)	Death
Middle income	Iraq	IRQ	1990	Under 5 Years	Male	2550	(1,294-4,065)	166	(84-264)	Death
Middle income	Iraq	IRQ	1990	5-14 Years	Both	106	(56-175)	2	(1-3)	Death
Middle income	Iraq	IRQ	1990	5-14 Years	Female	57	(25-106)	2	(1-4)	Death
Middle income	Iraq	IRQ	1990	5-14 Years	Male	49	(21-98)	2	(1-4)	Death
Middle income	Iraq	IRQ	1990	15-49 Years	Both	112	(80-150)	1	(1-2)	Death
Middle income	Iraq	IRQ	1990	15-49 Years	Female	51	(30-75)	1	(1-2)	Death
Middle income	Iraq	IRQ	1990	15-49 Years	Male	62	(39-94)	2	(1-2)	Death
Middle income	Iraq	IRQ	1990	50-69 Years	Both	81	(52-124)	6	(4-9)	Death
Middle income	Iraq	IRQ	1990	50-69 Years	Female	36	(19-63)	5	(3-9)	Death
Middle income	Iraq	IRQ	1990	50-69 Years	Male	46	(25-80)	7	(4-12)	Death
Middle income	Iraq	IRQ	1990	70+ Years	Both	171	(113-251)	40	(27-59)	Death
Middle income	Iraq	IRQ	1990	70+ Years	Female	91	(49-152)	39	(21-65)	Death
Middle income	Iraq	IRQ	1990	70+ Years	Male	80	(45-131)	41	(23-68)	Death
Middle income	Iraq	IRQ	1995	All Ages	Both	5005	(3,078-7,147)	25	(15-35)	Death
Middle income	Iraq	IRQ	1995	All Ages	Female	1864	(883-3,239)	18	(9-32)	Death
Middle income	Iraq	IRQ	1995	All Ages	Male	3141	(1,792-4,656)	31	(17-45)	Death
Middle income	Iraq	IRQ	1995	Under 5 Years	Both	4392	(2,502-6,500)	130	(74-193)	Death
Middle income	Iraq	IRQ	1995	Under 5 Years	Female	1549	(619-2,943)	95	(38-180)	Death
Middle income	Iraq	IRQ	1995	Under 5 Years	Male	2843	(1,507-4,373)	164	(87-252)	Death
Middle income	Iraq	IRQ	1995	5-14 Years	Both	118	(65-189)	2	(1-3)	Death
Middle income	Iraq	IRQ	1995	5-14 Years	Female	65	(28-124)	2	(1-5)	Death
Middle income	Iraq	IRQ	1995	5-14 Years	Male	53	(23-107)	2	(1-4)	Death
Middle income	Iraq	IRQ	1995	15-49 Years	Both	159	(120-206)	2	(1-2)	Death
Middle income	Iraq	IRQ	1995	15-49 Years	Female	74	(49-105)	2	(1-2)	Death
Middle income	Iraq	IRQ	1995	15-49 Years	Male	86	(56-122)	2	(1-3)	Death
Middle income	Iraq	IRQ	1995	50-69 Years	Both	110	(73-163)	7	(5-10)	Death
Middle income	Iraq	IRQ	1995	50-69 Years	Female	51	(29-83)	6	(4-10)	Death
Middle income	Iraq	IRQ	1995	50-69 Years	Male	59	(32-101)	8	(4-13)	Death
Middle income	Iraq	IRQ	1995	70+ Years	Both	226	(152-329)	48	(32-70)	Death
Middle income	Iraq	IRQ	1995	70+ Years	Female	126	(68-211)	48	(26-80)	Death
Middle income	Iraq	IRQ	1995	70+ Years	Male	100	(58-164)	48	(28-78)	Death
Middle income	Iraq	IRQ	2000	All Ages	Both	4278	(2,734-6,198)	18	(11-26)	Death
Middle income	Iraq	IRQ	2000	All Ages	Female	1581	(796-2,790)	13	(7-24)	Death
Middle income	Iraq	IRQ	2000	All Ages	Male	2697	(1,474-4,168)	22	(12-35)	Death
Middle income	Iraq	IRQ	2000	Under 5 Years	Both	3641	(2,116-5,562)	94	(55-144)	Death
Middle income	Iraq	IRQ	2000	Under 5 Years	Female	1252	(487-2,473)	67	(26-132)	Death
Middle income	Iraq	IRQ	2000	Under 5 Years	Male	2389	(1,184-3,806)	120	(60-192)	Death
Middle income	Iraq	IRQ	2000	5-14 Years	Both	102	(56-171)	2	(1-3)	Death
Middle income	Iraq	IRQ	2000	5-14 Years	Female	56	(26-105)	2	(1-3)	Death
Middle income	Iraq	IRQ	2000	5-14 Years	Male	46	(21-92)	1	(1-3)	Death
Middle income	Iraq	IRQ	2000	15-49 Years	Both	178	(134-231)	2	(1-2)	Death
Middle income	Iraq	IRQ	2000	15-49 Years	Female	78	(53-114)	1	(1-2)	Death
Middle income	Iraq	IRQ	2000	15-49 Years	Male	100	(67-142)	2	(1-3)	Death
Middle income	Iraq	IRQ	2000	50-69 Years	Both	118	(79-174)	7	(5-10)	Death
Middle income	Iraq	IRQ	2000	50-69 Years	Female	56	(33-91)	6	(4-10)	Death
Middle income	Iraq	IRQ	2000	50-69 Years	Male	62	(35-105)	7	(4-12)	Death
Middle income	Iraq	IRQ	2000	70+ Years	Both	237	(156-345)	45	(30-66)	Death
Middle income	Iraq	IRQ	2000	70+ Years	Female	138	(76-231)	47	(26-78)	Death
Middle income	Iraq	IRQ	2000	70+ Years	Male	99	(58-159)	43	(25-70)	Death
Middle income	Iraq	IRQ	2005	All Ages	Both	3628	(2,321-5,393)	13	(8-20)	Death
Middle income	Iraq	IRQ	2005	All Ages	Female	1307	(684-2,449)	10	(5-18)	Death
Middle income	Iraq	IRQ	2005	All Ages	Male	2321	(1,290-3,675)	17	(9-27)	Death
Middle income	Iraq	IRQ	2005	Under 5 Years	Both	3034	(1,763-4,745)	70	(41-110)	Death
Middle income	Iraq	IRQ	2005	Under 5 Years	Female	1003	(390-2,121)	48	(19-101)	Death
Middle income	Iraq	IRQ	2005	Under 5 Years	Male	2031	(1,010-3,361)	91	(45-151)	Death
Middle income	Iraq	IRQ	2005	5-14 Years	Both	88	(52-147)	1	(1-2)	Death
Middle income	Iraq	IRQ	2005	5-14 Years	Female	48	(21-93)	1	(1-3)	Death
Middle income	Iraq	IRQ	2005	5-14 Years	Male	40	(18-78)	1	(0-2)	Death
Middle income	Iraq	IRQ	2005	15-49 Years	Both	170	(121-231)	1	(1-2)	Death
Middle income	Iraq	IRQ	2005	15-49 Years	Female	72	(45-110)	1	(1-2)	Death
Middle income	Iraq	IRQ	2005	15-49 Years	Male	98	(61-151)	1	(1-2)	Death
Middle income	Iraq	IRQ	2005	50-69 Years	Both	118	(74-177)	6	(3-8)	Death
Middle income	Iraq	IRQ	2005	50-69 Years	Female	56	(31-95)	5	(3-9)	Death
Middle income	Iraq	IRQ	2005	50-69 Years	Male	63	(33-109)	6	(3-10)	Death
Middle income	Iraq	IRQ	2005	70+ Years	Both	218	(142-324)	37	(24-56)	Death
Middle income	Iraq	IRQ	2005	70+ Years	Female	129	(71-226)	39	(21-68)	Death
Middle income	Iraq	IRQ	2005	70+ Years	Male	89	(50-150)	35	(20-60)	Death
Middle income	Iraq	IRQ	2010	All Ages	Both	2535	(1,651-3,722)	8	(5-12)	Death
Middle income	Iraq	IRQ	2010	All Ages	Female	900	(492-1,536)	6	(3-10)	Death
Middle income	Iraq	IRQ	2010	All Ages	Male	1634	(931-2,687)	10	(6-17)	Death
Middle income	Iraq	IRQ	2010	Under 5 Years	Both	2010	(1,156-3,189)	43	(25-68)	Death
Middle income	Iraq	IRQ	2010	Under 5 Years	Female	642	(251-1,306)	28	(11-57)	Death
Middle income	Iraq	IRQ	2010	Under 5 Years	Male	1369	(664-2,410)	57	(27-100)	Death
Middle income	Iraq	IRQ	2010	5-14 Years	Both	72	(42-118)	1	(1-1)	Death
Middle income	Iraq	IRQ	2010	5-14 Years	Female	38	(17-75)	1	(0-2)	Death
Middle income	Iraq	IRQ	2010	5-14 Years	Male	34	(15-66)	1	(0-2)	Death
Middle income	Iraq	IRQ	2010	15-49 Years	Both	160	(108-224)	1	(1-1)	Death
Middle income	Iraq	IRQ	2010	15-49 Years	Female	61	(37-100)	1	(0-1)	Death
Middle income	Iraq	IRQ	2010	15-49 Years	Male	98	(58-158)	1	(1-2)	Death
Middle income	Iraq	IRQ	2010	50-69 Years	Both	104	(66-153)	4	(3-6)	Death
Middle income	Iraq	IRQ	2010	50-69 Years	Female	48	(25-81)	4	(2-6)	Death
Middle income	Iraq	IRQ	2010	50-69 Years	Male	56	(29-101)	5	(3-9)	Death
Middle income	Iraq	IRQ	2010	70+ Years	Both	189	(126-274)	30	(20-43)	Death
Middle income	Iraq	IRQ	2010	70+ Years	Female	111	(61-186)	30	(17-51)	Death
Middle income	Iraq	IRQ	2010	70+ Years	Male	77	(45-126)	29	(17-47)	Death
Middle income	Iraq	IRQ	2013	All Ages	Both	2120	(1,426-3,133)	6	(4-9)	Death
Middle income	Iraq	IRQ	2013	All Ages	Female	749	(425-1,313)	4	(3-8)	Death
Middle income	Iraq	IRQ	2013	All Ages	Male	1371	(769-2,213)	8	(5-13)	Death
Middle income	Iraq	IRQ	2013	Under 5 Years	Both	1599	(908-2,573)	32	(18-52)	Death
Middle income	Iraq	IRQ	2013	Under 5 Years	Female	496	(192-1,034)	21	(8-43)	Death
Middle income	Iraq	IRQ	2013	Under 5 Years	Male	1102	(532-1,923)	43	(21-76)	Death
Middle income	Iraq	IRQ	2013	5-14 Years	Both	65	(36-106)	1	(0-1)	Death
Middle income	Iraq	IRQ	2013	5-14 Years	Female	34	(15-65)	1	(0-2)	Death
Middle income	Iraq	IRQ	2013	5-14 Years	Male	31	(14-61)	1	(0-1)	Death
Middle income	Iraq	IRQ	2013	15-49 Years	Both	164	(109-233)	1	(1-1)	Death
Middle income	Iraq	IRQ	2013	15-49 Years	Female	59	(36-100)	1	(0-1)	Death
Middle income	Iraq	IRQ	2013	15-49 Years	Male	105	(60-169)	1	(1-2)	Death
Middle income	Iraq	IRQ	2013	50-69 Years	Both	102	(66-154)	4	(3-6)	Death
Middle income	Iraq	IRQ	2013	50-69 Years	Female	46	(24-79)	3	(2-6)	Death
Middle income	Iraq	IRQ	2013	50-69 Years	Male	56	(30-99)	5	(2-8)	Death
Middle income	Iraq	IRQ	2013	70+ Years	Both	190	(127-282)	28	(18-41)	Death
Middle income	Iraq	IRQ	2013	70+ Years	Female	113	(62-188)	28	(16-47)	Death
Middle income	Iraq	IRQ	2013	70+ Years	Male	77	(45-126)	26	(15-43)	Death
Middle income	Jordan	JOR	1990	All Ages	Both	170	(98-270)	5	(3-8)	Death
Middle income	Jordan	JOR	1990	All Ages	Female	97	(46-176)	6	(3-11)	Death
Middle income	Jordan	JOR	1990	All Ages	Male	73	(32-145)	4	(2-8)	Death
Middle income	Jordan	JOR	1990	Under 5 Years	Both	141	(72-242)	26	(13-45)	Death
Middle income	Jordan	JOR	1990	Under 5 Years	Female	81	(31-162)	31	(12-62)	Death
Middle income	Jordan	JOR	1990	Under 5 Years	Male	60	(21-134)	22	(8-49)	Death
Middle income	Jordan	JOR	1990	5-14 Years	Both	5	(3-8)	1	(0-1)	Death
Middle income	Jordan	JOR	1990	5-14 Years	Female	4	(2-7)	1	(0-1)	Death
Middle income	Jordan	JOR	1990	5-14 Years	Male	2	(1-3)	0	(0-1)	Death
Middle income	Jordan	JOR	1990	15-49 Years	Both	5	(4-7)	0	(0-0)	Death
Middle income	Jordan	JOR	1990	15-49 Years	Female	3	(2-4)	0	(0-1)	Death
Middle income	Jordan	JOR	1990	15-49 Years	Male	2	(2-3)	0	(0-0)	Death
Middle income	Jordan	JOR	1990	50-69 Years	Both	3	(2-4)	1	(1-2)	Death
Middle income	Jordan	JOR	1990	50-69 Years	Female	2	(1-3)	1	(1-2)	Death
Middle income	Jordan	JOR	1990	50-69 Years	Male	1	(1-2)	1	(1-2)	Death
Middle income	Jordan	JOR	1990	70+ Years	Both	15	(10-23)	23	(14-34)	Death
Middle income	Jordan	JOR	1990	70+ Years	Female	8	(4-14)	24	(13-42)	Death
Middle income	Jordan	JOR	1990	70+ Years	Male	7	(4-12)	21	(11-36)	Death
Middle income	Jordan	JOR	1995	All Ages	Both	144	(80-231)	3	(2-5)	Death
Middle income	Jordan	JOR	1995	All Ages	Female	81	(39-155)	4	(2-8)	Death
Middle income	Jordan	JOR	1995	All Ages	Male	63	(29-121)	3	(1-5)	Death
Middle income	Jordan	JOR	1995	Under 5 Years	Both	117	(55-206)	18	(9-33)	Death
Middle income	Jordan	JOR	1995	Under 5 Years	Female	65	(23-141)	21	(7-46)	Death
Middle income	Jordan	JOR	1995	Under 5 Years	Male	52	(19-110)	16	(6-34)	Death
Middle income	Jordan	JOR	1995	5-14 Years	Both	4	(2-7)	0	(0-1)	Death
Middle income	Jordan	JOR	1995	5-14 Years	Female	3	(1-6)	1	(0-1)	Death
Middle income	Jordan	JOR	1995	5-14 Years	Male	1	(1-2)	0	(0-0)	Death
Middle income	Jordan	JOR	1995	15-49 Years	Both	6	(4-7)	0	(0-0)	Death
Middle income	Jordan	JOR	1995	15-49 Years	Female	3	(2-5)	0	(0-0)	Death
Middle income	Jordan	JOR	1995	15-49 Years	Male	2	(2-4)	0	(0-0)	Death
Middle income	Jordan	JOR	1995	50-69 Years	Both	3	(2-4)	1	(1-1)	Death
Middle income	Jordan	JOR	1995	50-69 Years	Female	2	(1-3)	1	(1-2)	Death
Middle income	Jordan	JOR	1995	50-69 Years	Male	1	(1-2)	1	(0-1)	Death
Middle income	Jordan	JOR	1995	70+ Years	Both	14	(9-21)	18	(12-27)	Death
Middle income	Jordan	JOR	1995	70+ Years	Female	8	(4-14)	20	(10-35)	Death
Middle income	Jordan	JOR	1995	70+ Years	Male	6	(3-10)	16	(9-29)	Death
Middle income	Jordan	JOR	2000	All Ages	Both	111	(74-162)	2	(2-3)	Death
Middle income	Jordan	JOR	2000	All Ages	Female	62	(35-105)	3	(2-5)	Death
Middle income	Jordan	JOR	2000	All Ages	Male	49	(27-87)	2	(1-3)	Death
Middle income	Jordan	JOR	2000	Under 5 Years	Both	86	(50-137)	12	(7-19)	Death
Middle income	Jordan	JOR	2000	Under 5 Years	Female	46	(20-88)	13	(6-26)	Death
Middle income	Jordan	JOR	2000	Under 5 Years	Male	40	(18-77)	11	(5-21)	Death
Middle income	Jordan	JOR	2000	5-14 Years	Both	4	(2-6)	0	(0-1)	Death
Middle income	Jordan	JOR	2000	5-14 Years	Female	3	(1-5)	0	(0-1)	Death
Middle income	Jordan	JOR	2000	5-14 Years	Male	1	(1-2)	0	(0-0)	Death
Middle income	Jordan	JOR	2000	15-49 Years	Both	5	(4-7)	0	(0-0)	Death
Middle income	Jordan	JOR	2000	15-49 Years	Female	3	(2-5)	0	(0-0)	Death
Middle income	Jordan	JOR	2000	15-49 Years	Male	2	(1-3)	0	(0-0)	Death
Middle income	Jordan	JOR	2000	50-69 Years	Both	3	(2-4)	1	(0-1)	Death
Middle income	Jordan	JOR	2000	50-69 Years	Female	2	(1-3)	1	(1-2)	Death
Middle income	Jordan	JOR	2000	50-69 Years	Male	1	(1-2)	1	(0-1)	Death
Middle income	Jordan	JOR	2000	70+ Years	Both	13	(9-19)	15	(10-22)	Death
Middle income	Jordan	JOR	2000	70+ Years	Female	8	(5-13)	19	(11-31)	Death
Middle income	Jordan	JOR	2000	70+ Years	Male	5	(3-8)	12	(7-20)	Death
Middle income	Jordan	JOR	2005	All Ages	Both	74	(53-99)	1	(1-2)	Death
Middle income	Jordan	JOR	2005	All Ages	Female	41	(28-61)	2	(1-2)	Death
Middle income	Jordan	JOR	2005	All Ages	Male	32	(21-50)	1	(1-2)	Death
Middle income	Jordan	JOR	2005	Under 5 Years	Both	51	(32-76)	7	(4-10)	Death
Middle income	Jordan	JOR	2005	Under 5 Years	Female	27	(15-46)	7	(4-13)	Death
Middle income	Jordan	JOR	2005	Under 5 Years	Male	25	(14-42)	6	(4-11)	Death
Middle income	Jordan	JOR	2005	5-14 Years	Both	3	(2-4)	0	(0-0)	Death
Middle income	Jordan	JOR	2005	5-14 Years	Female	2	(1-4)	0	(0-1)	Death
Middle income	Jordan	JOR	2005	5-14 Years	Male	1	(0-1)	0	(0-0)	Death
Middle income	Jordan	JOR	2005	15-49 Years	Both	5	(4-6)	0	(0-0)	Death
Middle income	Jordan	JOR	2005	15-49 Years	Female	3	(2-4)	0	(0-0)	Death
Middle income	Jordan	JOR	2005	15-49 Years	Male	2	(1-2)	0	(0-0)	Death
Middle income	Jordan	JOR	2005	50-69 Years	Both	2	(2-3)	1	(0-1)	Death
Middle income	Jordan	JOR	2005	50-69 Years	Female	1	(1-2)	1	(0-1)	Death
Middle income	Jordan	JOR	2005	50-69 Years	Male	1	(1-1)	0	(0-1)	Death
Middle income	Jordan	JOR	2005	70+ Years	Both	12	(9-17)	13	(10-18)	Death
Middle income	Jordan	JOR	2005	70+ Years	Female	8	(5-12)	17	(11-25)	Death
Middle income	Jordan	JOR	2005	70+ Years	Male	4	(3-6)	10	(6-14)	Death
Middle income	Jordan	JOR	2010	All Ages	Both	56	(40-76)	1	(1-1)	Death
Middle income	Jordan	JOR	2010	All Ages	Female	31	(21-46)	1	(1-1)	Death
Middle income	Jordan	JOR	2010	All Ages	Male	24	(15-38)	1	(0-1)	Death
Middle income	Jordan	JOR	2010	Under 5 Years	Both	38	(23-57)	4	(3-7)	Death
Middle income	Jordan	JOR	2010	Under 5 Years	Female	21	(10-36)	5	(3-9)	Death
Middle income	Jordan	JOR	2010	Under 5 Years	Male	18	(9-31)	4	(2-7)	Death
Middle income	Jordan	JOR	2010	5-14 Years	Both	2	(1-3)	0	(0-0)	Death
Middle income	Jordan	JOR	2010	5-14 Years	Female	2	(1-3)	0	(0-0)	Death
Middle income	Jordan	JOR	2010	5-14 Years	Male	1	(0-1)	0	(0-0)	Death
Middle income	Jordan	JOR	2010	15-49 Years	Both	3	(3-4)	0	(0-0)	Death
Middle income	Jordan	JOR	2010	15-49 Years	Female	2	(1-3)	0	(0-0)	Death
Middle income	Jordan	JOR	2010	15-49 Years	Male	1	(1-2)	0	(0-0)	Death
Middle income	Jordan	JOR	2010	50-69 Years	Both	2	(1-2)	0	(0-0)	Death
Middle income	Jordan	JOR	2010	50-69 Years	Female	1	(1-1)	0	(0-1)	Death
Middle income	Jordan	JOR	2010	50-69 Years	Male	1	(0-1)	0	(0-0)	Death
Middle income	Jordan	JOR	2010	70+ Years	Both	10	(7-13)	8	(6-11)	Death
Middle income	Jordan	JOR	2010	70+ Years	Female	6	(4-9)	9	(6-14)	Death
Middle income	Jordan	JOR	2010	70+ Years	Male	4	(3-6)	7	(4-10)	Death
Middle income	Jordan	JOR	2013	All Ages	Both	53	(38-77)	1	(1-1)	Death
Middle income	Jordan	JOR	2013	All Ages	Female	30	(19-51)	1	(1-1)	Death
Middle income	Jordan	JOR	2013	All Ages	Male	23	(14-38)	1	(0-1)	Death
Middle income	Jordan	JOR	2013	Under 5 Years	Both	35	(20-58)	4	(2-6)	Death
Middle income	Jordan	JOR	2013	Under 5 Years	Female	19	(8-39)	4	(2-9)	Death
Middle income	Jordan	JOR	2013	Under 5 Years	Male	16	(7-31)	3	(2-7)	Death
Middle income	Jordan	JOR	2013	5-14 Years	Both	2	(1-3)	0	(0-0)	Death
Middle income	Jordan	JOR	2013	5-14 Years	Female	2	(1-3)	0	(0-0)	Death
Middle income	Jordan	JOR	2013	5-14 Years	Male	1	(0-1)	0	(0-0)	Death
Middle income	Jordan	JOR	2013	15-49 Years	Both	3	(3-5)	0	(0-0)	Death
Middle income	Jordan	JOR	2013	15-49 Years	Female	2	(1-3)	0	(0-0)	Death
Middle income	Jordan	JOR	2013	15-49 Years	Male	2	(1-2)	0	(0-0)	Death
Middle income	Jordan	JOR	2013	50-69 Years	Both	2	(1-2)	0	(0-0)	Death
Middle income	Jordan	JOR	2013	50-69 Years	Female	1	(1-2)	0	(0-0)	Death
Middle income	Jordan	JOR	2013	50-69 Years	Male	1	(0-1)	0	(0-0)	Death
Middle income	Jordan	JOR	2013	70+ Years	Both	11	(8-16)	7	(5-11)	Death
Middle income	Jordan	JOR	2013	70+ Years	Female	7	(4-11)	9	(5-14)	Death
Middle income	Jordan	JOR	2013	70+ Years	Male	4	(3-7)	6	(4-10)	Death
Middle income	Lebanon	LBN	1990	All Ages	Both	184	(100-303)	7	(4-11)	Death
Middle income	Lebanon	LBN	1990	All Ages	Female	87	(34-177)	6	(2-13)	Death
Middle income	Lebanon	LBN	1990	All Ages	Male	97	(42-181)	7	(3-13)	Death
Middle income	Lebanon	LBN	1990	Under 5 Years	Both	124	(48-249)	36	(14-73)	Death
Middle income	Lebanon	LBN	1990	Under 5 Years	Female	54	(12-143)	33	(7-86)	Death
Middle income	Lebanon	LBN	1990	Under 5 Years	Male	69	(17-155)	40	(10-89)	Death
Middle income	Lebanon	LBN	1990	5-14 Years	Both	6	(2-13)	1	(0-2)	Death
Middle income	Lebanon	LBN	1990	5-14 Years	Female	3	(1-8)	1	(0-3)	Death
Middle income	Lebanon	LBN	1990	5-14 Years	Male	3	(1-7)	1	(0-2)	Death
Middle income	Lebanon	LBN	1990	15-49 Years	Both	10	(5-17)	1	(0-1)	Death
Middle income	Lebanon	LBN	1990	15-49 Years	Female	5	(2-10)	1	(0-1)	Death
Middle income	Lebanon	LBN	1990	15-49 Years	Male	5	(2-10)	1	(0-2)	Death
Middle income	Lebanon	LBN	1990	50-69 Years	Both	11	(5-21)	3	(1-6)	Death
Middle income	Lebanon	LBN	1990	50-69 Years	Female	6	(2-12)	3	(1-7)	Death
Middle income	Lebanon	LBN	1990	50-69 Years	Male	6	(2-13)	3	(1-7)	Death
Middle income	Lebanon	LBN	1990	70+ Years	Both	33	(14-64)	36	(15-69)	Death
Middle income	Lebanon	LBN	1990	70+ Years	Female	19	(5-45)	40	(11-93)	Death
Middle income	Lebanon	LBN	1990	70+ Years	Male	14	(4-28)	31	(9-65)	Death
Middle income	Lebanon	LBN	1995	All Ages	Both	122	(71-191)	4	(2-6)	Death
Middle income	Lebanon	LBN	1995	All Ages	Female	58	(25-112)	4	(2-7)	Death
Middle income	Lebanon	LBN	1995	All Ages	Male	64	(28-113)	4	(2-8)	Death
Middle income	Lebanon	LBN	1995	Under 5 Years	Both	71	(28-138)	22	(9-42)	Death
Middle income	Lebanon	LBN	1995	Under 5 Years	Female	30	(7-80)	19	(4-50)	Death
Middle income	Lebanon	LBN	1995	Under 5 Years	Male	41	(10-93)	25	(6-56)	Death
Middle income	Lebanon	LBN	1995	5-14 Years	Both	4	(2-9)	1	(0-1)	Death
Middle income	Lebanon	LBN	1995	5-14 Years	Female	2	(1-5)	1	(0-2)	Death
Middle income	Lebanon	LBN	1995	5-14 Years	Male	2	(1-5)	1	(0-2)	Death
Middle income	Lebanon	LBN	1995	15-49 Years	Both	8	(4-14)	1	(0-1)	Death
Middle income	Lebanon	LBN	1995	15-49 Years	Female	4	(2-8)	1	(0-1)	Death
Middle income	Lebanon	LBN	1995	15-49 Years	Male	4	(1-8)	1	(0-1)	Death
Middle income	Lebanon	LBN	1995	50-69 Years	Both	9	(4-16)	2	(1-4)	Death
Middle income	Lebanon	LBN	1995	50-69 Years	Female	5	(2-10)	2	(1-5)	Death
Middle income	Lebanon	LBN	1995	50-69 Years	Male	4	(1-9)	2	(1-4)	Death
Middle income	Lebanon	LBN	1995	70+ Years	Both	29	(13-53)	26	(12-47)	Death
Middle income	Lebanon	LBN	1995	70+ Years	Female	17	(5-37)	29	(9-64)	Death
Middle income	Lebanon	LBN	1995	70+ Years	Male	12	(4-25)	22	(7-46)	Death
Middle income	Lebanon	LBN	2000	All Ages	Both	77	(49-118)	2	(2-4)	Death
Middle income	Lebanon	LBN	2000	All Ages	Female	37	(18-66)	2	(1-4)	Death
Middle income	Lebanon	LBN	2000	All Ages	Male	40	(19-70)	2	(1-4)	Death
Middle income	Lebanon	LBN	2000	Under 5 Years	Both	36	(15-75)	12	(5-24)	Death
Middle income	Lebanon	LBN	2000	Under 5 Years	Female	15	(4-39)	10	(2-25)	Death
Middle income	Lebanon	LBN	2000	Under 5 Years	Male	21	(5-50)	13	(3-31)	Death
Middle income	Lebanon	LBN	2000	5-14 Years	Both	3	(1-6)	0	(0-1)	Death
Middle income	Lebanon	LBN	2000	5-14 Years	Female	1	(0-3)	0	(0-1)	Death
Middle income	Lebanon	LBN	2000	5-14 Years	Male	1	(0-3)	0	(0-1)	Death
Middle income	Lebanon	LBN	2000	15-49 Years	Both	6	(4-10)	0	(0-1)	Death
Middle income	Lebanon	LBN	2000	15-49 Years	Female	3	(1-6)	0	(0-1)	Death
Middle income	Lebanon	LBN	2000	15-49 Years	Male	3	(1-6)	0	(0-1)	Death
Middle income	Lebanon	LBN	2000	50-69 Years	Both	7	(3-11)	2	(1-3)	Death
Middle income	Lebanon	LBN	2000	50-69 Years	Female	3	(1-7)	2	(1-3)	Death
Middle income	Lebanon	LBN	2000	50-69 Years	Male	3	(1-7)	2	(1-3)	Death
Middle income	Lebanon	LBN	2000	70+ Years	Both	25	(13-44)	18	(9-32)	Death
Middle income	Lebanon	LBN	2000	70+ Years	Female	14	(5-29)	20	(7-40)	Death
Middle income	Lebanon	LBN	2000	70+ Years	Male	11	(4-21)	16	(6-32)	Death
Middle income	Lebanon	LBN	2005	All Ages	Both	64	(43-94)	2	(1-2)	Death
Middle income	Lebanon	LBN	2005	All Ages	Female	30	(16-50)	2	(1-3)	Death
Middle income	Lebanon	LBN	2005	All Ages	Male	34	(18-56)	2	(1-3)	Death
Middle income	Lebanon	LBN	2005	Under 5 Years	Both	21	(9-40)	7	(3-14)	Death
Middle income	Lebanon	LBN	2005	Under 5 Years	Female	8	(2-20)	6	(2-14)	Death
Middle income	Lebanon	LBN	2005	Under 5 Years	Male	12	(4-28)	8	(3-19)	Death
Middle income	Lebanon	LBN	2005	5-14 Years	Both	3	(1-5)	0	(0-1)	Death
Middle income	Lebanon	LBN	2005	5-14 Years	Female	1	(1-3)	0	(0-1)	Death
Middle income	Lebanon	LBN	2005	5-14 Years	Male	1	(0-3)	0	(0-1)	Death
Middle income	Lebanon	LBN	2005	15-49 Years	Both	6	(4-10)	0	(0-0)	Death
Middle income	Lebanon	LBN	2005	15-49 Years	Female	3	(1-5)	0	(0-0)	Death
Middle income	Lebanon	LBN	2005	15-49 Years	Male	3	(1-7)	0	(0-1)	Death
Middle income	Lebanon	LBN	2005	50-69 Years	Both	7	(4-11)	1	(1-2)	Death
Middle income	Lebanon	LBN	2005	50-69 Years	Female	3	(1-6)	1	(0-2)	Death
Middle income	Lebanon	LBN	2005	50-69 Years	Male	4	(1-7)	1	(0-3)	Death
Middle income	Lebanon	LBN	2005	70+ Years	Both	28	(15-47)	15	(8-26)	Death
Middle income	Lebanon	LBN	2005	70+ Years	Female	15	(6-29)	16	(6-31)	Death
Middle income	Lebanon	LBN	2005	70+ Years	Male	13	(5-25)	15	(6-29)	Death
Middle income	Lebanon	LBN	2010	All Ages	Both	55	(37-81)	1	(1-2)	Death
Middle income	Lebanon	LBN	2010	All Ages	Female	27	(15-42)	1	(1-2)	Death
Middle income	Lebanon	LBN	2010	All Ages	Male	28	(15-45)	1	(1-2)	Death
Middle income	Lebanon	LBN	2010	Under 5 Years	Both	12	(6-26)	5	(2-9)	Death
Middle income	Lebanon	LBN	2010	Under 5 Years	Female	5	(2-13)	4	(1-10)	Death
Middle income	Lebanon	LBN	2010	Under 5 Years	Male	7	(3-17)	5	(2-12)	Death
Middle income	Lebanon	LBN	2010	5-14 Years	Both	2	(1-3)	0	(0-0)	Death
Middle income	Lebanon	LBN	2010	5-14 Years	Female	1	(0-2)	0	(0-1)	Death
Middle income	Lebanon	LBN	2010	5-14 Years	Male	1	(0-2)	0	(0-0)	Death
Middle income	Lebanon	LBN	2010	15-49 Years	Both	5	(3-8)	0	(0-0)	Death
Middle income	Lebanon	LBN	2010	15-49 Years	Female	2	(1-4)	0	(0-0)	Death
Middle income	Lebanon	LBN	2010	15-49 Years	Male	3	(1-5)	0	(0-0)	Death
Middle income	Lebanon	LBN	2010	50-69 Years	Both	6	(3-10)	1	(0-1)	Death
Middle income	Lebanon	LBN	2010	50-69 Years	Female	2	(1-5)	1	(0-1)	Death
Middle income	Lebanon	LBN	2010	50-69 Years	Male	3	(1-7)	1	(0-2)	Death
Middle income	Lebanon	LBN	2010	70+ Years	Both	30	(17-49)	12	(7-20)	Death
Middle income	Lebanon	LBN	2010	70+ Years	Female	16	(7-31)	13	(5-25)	Death
Middle income	Lebanon	LBN	2010	70+ Years	Male	13	(6-25)	12	(5-22)	Death
Middle income	Lebanon	LBN	2013	All Ages	Both	56	(38-85)	1	(1-2)	Death
Middle income	Lebanon	LBN	2013	All Ages	Female	28	(14-47)	1	(1-2)	Death
Middle income	Lebanon	LBN	2013	All Ages	Male	28	(15-45)	1	(1-2)	Death
Middle income	Lebanon	LBN	2013	Under 5 Years	Both	11	(5-21)	4	(2-7)	Death
Middle income	Lebanon	LBN	2013	Under 5 Years	Female	4	(1-12)	3	(1-8)	Death
Middle income	Lebanon	LBN	2013	Under 5 Years	Male	6	(2-16)	4	(1-11)	Death
Middle income	Lebanon	LBN	2013	5-14 Years	Both	1	(1-2)	0	(0-0)	Death
Middle income	Lebanon	LBN	2013	5-14 Years	Female	1	(0-1)	0	(0-0)	Death
Middle income	Lebanon	LBN	2013	5-14 Years	Male	1	(0-1)	0	(0-0)	Death
Middle income	Lebanon	LBN	2013	15-49 Years	Both	5	(3-7)	0	(0-0)	Death
Middle income	Lebanon	LBN	2013	15-49 Years	Female	2	(1-3)	0	(0-0)	Death
Middle income	Lebanon	LBN	2013	15-49 Years	Male	3	(1-5)	0	(0-0)	Death
Middle income	Lebanon	LBN	2013	50-69 Years	Both	6	(3-10)	1	(0-1)	Death
Middle income	Lebanon	LBN	2013	50-69 Years	Female	2	(1-4)	1	(0-1)	Death
Middle income	Lebanon	LBN	2013	50-69 Years	Male	3	(2-7)	1	(0-2)	Death
Middle income	Lebanon	LBN	2013	70+ Years	Both	33	(19-57)	12	(7-21)	Death
Middle income	Lebanon	LBN	2013	70+ Years	Female	19	(8-36)	13	(5-25)	Death
Middle income	Lebanon	LBN	2013	70+ Years	Male	15	(7-27)	11	(5-21)	Death
Middle income	Libya	LBY	1990	All Ages	Both	291	(160-496)	7	(4-12)	Death
Middle income	Libya	LBY	1990	All Ages	Female	158	(66-309)	8	(3-15)	Death
Middle income	Libya	LBY	1990	All Ages	Male	133	(56-272)	6	(3-12)	Death
Middle income	Libya	LBY	1990	Under 5 Years	Both	252	(122-455)	42	(20-75)	Death
Middle income	Libya	LBY	1990	Under 5 Years	Female	139	(48-288)	47	(16-97)	Death
Middle income	Libya	LBY	1990	Under 5 Years	Male	113	(36-254)	36	(12-82)	Death
Middle income	Libya	LBY	1990	5-14 Years	Both	9	(4-15)	1	(0-1)	Death
Middle income	Libya	LBY	1990	5-14 Years	Female	4	(2-8)	1	(0-1)	Death
Middle income	Libya	LBY	1990	5-14 Years	Male	4	(2-9)	1	(0-1)	Death
Middle income	Libya	LBY	1990	15-49 Years	Both	10	(7-14)	0	(0-1)	Death
Middle income	Libya	LBY	1990	15-49 Years	Female	4	(3-7)	0	(0-1)	Death
Middle income	Libya	LBY	1990	15-49 Years	Male	6	(3-9)	1	(0-1)	Death
Middle income	Libya	LBY	1990	50-69 Years	Both	7	(5-11)	2	(1-3)	Death
Middle income	Libya	LBY	1990	50-69 Years	Female	3	(2-6)	2	(1-3)	Death
Middle income	Libya	LBY	1990	50-69 Years	Male	4	(2-7)	2	(1-3)	Death
Middle income	Libya	LBY	1990	70+ Years	Both	13	(8-19)	17	(11-25)	Death
Middle income	Libya	LBY	1990	70+ Years	Female	7	(4-11)	17	(10-28)	Death
Middle income	Libya	LBY	1990	70+ Years	Male	6	(3-10)	17	(10-27)	Death
Middle income	Libya	LBY	1995	All Ages	Both	158	(93-262)	3	(2-6)	Death
Middle income	Libya	LBY	1995	All Ages	Female	84	(40-165)	4	(2-7)	Death
Middle income	Libya	LBY	1995	All Ages	Male	74	(35-139)	3	(1-6)	Death
Middle income	Libya	LBY	1995	Under 5 Years	Both	125	(60-228)	22	(11-40)	Death
Middle income	Libya	LBY	1995	Under 5 Years	Female	68	(24-148)	24	(8-53)	Death
Middle income	Libya	LBY	1995	Under 5 Years	Male	57	(19-121)	19	(6-41)	Death
Middle income	Libya	LBY	1995	5-14 Years	Both	6	(3-10)	0	(0-1)	Death
Middle income	Libya	LBY	1995	5-14 Years	Female	3	(1-5)	0	(0-1)	Death
Middle income	Libya	LBY	1995	5-14 Years	Male	3	(1-6)	0	(0-1)	Death
Middle income	Libya	LBY	1995	15-49 Years	Both	9	(6-12)	0	(0-0)	Death
Middle income	Libya	LBY	1995	15-49 Years	Female	4	(2-6)	0	(0-1)	Death
Middle income	Libya	LBY	1995	15-49 Years	Male	5	(3-7)	0	(0-1)	Death
Middle income	Libya	LBY	1995	50-69 Years	Both	6	(4-9)	1	(1-2)	Death
Middle income	Libya	LBY	1995	50-69 Years	Female	3	(2-5)	1	(1-2)	Death
Middle income	Libya	LBY	1995	50-69 Years	Male	3	(2-6)	1	(1-2)	Death
Middle income	Libya	LBY	1995	70+ Years	Both	13	(8-19)	13	(9-20)	Death
Middle income	Libya	LBY	1995	70+ Years	Female	7	(4-12)	13	(7-24)	Death
Middle income	Libya	LBY	1995	70+ Years	Male	6	(3-10)	13	(7-21)	Death
Middle income	Libya	LBY	2000	All Ages	Both	102	(61-168)	2	(1-3)	Death
Middle income	Libya	LBY	2000	All Ages	Female	53	(27-104)	2	(1-4)	Death
Middle income	Libya	LBY	2000	All Ages	Male	49	(26-95)	2	(1-4)	Death
Middle income	Libya	LBY	2000	Under 5 Years	Both	70	(31-135)	13	(6-24)	Death
Middle income	Libya	LBY	2000	Under 5 Years	Female	37	(13-89)	14	(5-33)	Death
Middle income	Libya	LBY	2000	Under 5 Years	Male	33	(12-78)	11	(4-27)	Death
Middle income	Libya	LBY	2000	5-14 Years	Both	3	(2-6)	0	(0-0)	Death
Middle income	Libya	LBY	2000	5-14 Years	Female	2	(1-3)	0	(0-1)	Death
Middle income	Libya	LBY	2000	5-14 Years	Male	2	(1-4)	0	(0-1)	Death
Middle income	Libya	LBY	2000	15-49 Years	Both	8	(6-11)	0	(0-0)	Death
Middle income	Libya	LBY	2000	15-49 Years	Female	4	(2-5)	0	(0-0)	Death
Middle income	Libya	LBY	2000	15-49 Years	Male	5	(3-7)	0	(0-0)	Death
Middle income	Libya	LBY	2000	50-69 Years	Both	6	(4-8)	1	(1-2)	Death
Middle income	Libya	LBY	2000	50-69 Years	Female	3	(2-5)	1	(1-2)	Death
Middle income	Libya	LBY	2000	50-69 Years	Male	3	(2-5)	1	(1-2)	Death
Middle income	Libya	LBY	2000	70+ Years	Both	14	(9-22)	12	(8-18)	Death
Middle income	Libya	LBY	2000	70+ Years	Female	8	(4-14)	12	(6-22)	Death
Middle income	Libya	LBY	2000	70+ Years	Male	7	(4-11)	11	(7-19)	Death
Middle income	Libya	LBY	2005	All Ages	Both	82	(54-126)	1	(1-2)	Death
Middle income	Libya	LBY	2005	All Ages	Female	41	(24-75)	2	(1-3)	Death
Middle income	Libya	LBY	2005	All Ages	Male	41	(24-73)	1	(1-3)	Death
Middle income	Libya	LBY	2005	Under 5 Years	Both	49	(24-93)	8	(4-16)	Death
Middle income	Libya	LBY	2005	Under 5 Years	Female	25	(9-60)	9	(3-21)	Death
Middle income	Libya	LBY	2005	Under 5 Years	Male	24	(9-56)	8	(3-18)	Death
Middle income	Libya	LBY	2005	5-14 Years	Both	2	(1-4)	0	(0-0)	Death
Middle income	Libya	LBY	2005	5-14 Years	Female	1	(1-2)	0	(0-0)	Death
Middle income	Libya	LBY	2005	5-14 Years	Male	1	(1-2)	0	(0-0)	Death
Middle income	Libya	LBY	2005	15-49 Years	Both	8	(6-11)	0	(0-0)	Death
Middle income	Libya	LBY	2005	15-49 Years	Female	3	(2-5)	0	(0-0)	Death
Middle income	Libya	LBY	2005	15-49 Years	Male	5	(3-7)	0	(0-0)	Death
Middle income	Libya	LBY	2005	50-69 Years	Both	6	(4-8)	1	(1-2)	Death
Middle income	Libya	LBY	2005	50-69 Years	Female	3	(2-4)	1	(1-2)	Death
Middle income	Libya	LBY	2005	50-69 Years	Male	3	(2-5)	1	(1-2)	Death
Middle income	Libya	LBY	2005	70+ Years	Both	16	(11-24)	11	(7-17)	Death
Middle income	Libya	LBY	2005	70+ Years	Female	9	(4-16)	11	(6-20)	Death
Middle income	Libya	LBY	2005	70+ Years	Male	8	(4-12)	11	(6-18)	Death
Middle income	Libya	LBY	2010	All Ages	Both	65	(47-93)	1	(1-2)	Death
Middle income	Libya	LBY	2010	All Ages	Female	32	(20-53)	1	(1-2)	Death
Middle income	Libya	LBY	2010	All Ages	Male	33	(21-53)	1	(1-2)	Death
Middle income	Libya	LBY	2010	Under 5 Years	Both	31	(16-57)	5	(2-9)	Death
Middle income	Libya	LBY	2010	Under 5 Years	Female	16	(6-34)	5	(2-11)	Death
Middle income	Libya	LBY	2010	Under 5 Years	Male	16	(6-35)	5	(2-11)	Death
Middle income	Libya	LBY	2010	5-14 Years	Both	2	(1-3)	0	(0-0)	Death
Middle income	Libya	LBY	2010	5-14 Years	Female	1	(0-2)	0	(0-0)	Death
Middle income	Libya	LBY	2010	5-14 Years	Male	1	(0-2)	0	(0-0)	Death
Middle income	Libya	LBY	2010	15-49 Years	Both	8	(6-10)	0	(0-0)	Death
Middle income	Libya	LBY	2010	15-49 Years	Female	3	(2-5)	0	(0-0)	Death
Middle income	Libya	LBY	2010	15-49 Years	Male	4	(3-6)	0	(0-0)	Death
Middle income	Libya	LBY	2010	50-69 Years	Both	6	(4-9)	1	(1-1)	Death
Middle income	Libya	LBY	2010	50-69 Years	Female	3	(1-4)	1	(0-1)	Death
Middle income	Libya	LBY	2010	50-69 Years	Male	3	(2-5)	1	(1-2)	Death
Middle income	Libya	LBY	2010	70+ Years	Both	18	(12-28)	10	(7-16)	Death
Middle income	Libya	LBY	2010	70+ Years	Female	10	(5-18)	10	(6-19)	Death
Middle income	Libya	LBY	2010	70+ Years	Male	8	(5-13)	10	(6-17)	Death
Middle income	Libya	LBY	2013	All Ages	Both	60	(44-83)	1	(1-1)	Death
Middle income	Libya	LBY	2013	All Ages	Female	30	(19-48)	1	(1-2)	Death
Middle income	Libya	LBY	2013	All Ages	Male	30	(19-46)	1	(1-1)	Death
Middle income	Libya	LBY	2013	Under 5 Years	Both	24	(12-45)	4	(2-7)	Death
Middle income	Libya	LBY	2013	Under 5 Years	Female	12	(5-29)	4	(1-9)	Death
Middle income	Libya	LBY	2013	Under 5 Years	Male	12	(4-27)	4	(1-8)	Death
Middle income	Libya	LBY	2013	5-14 Years	Both	2	(1-3)	0	(0-0)	Death
Middle income	Libya	LBY	2013	5-14 Years	Female	1	(0-2)	0	(0-0)	Death
Middle income	Libya	LBY	2013	5-14 Years	Male	1	(0-2)	0	(0-0)	Death
Middle income	Libya	LBY	2013	15-49 Years	Both	7	(5-10)	0	(0-0)	Death
Middle income	Libya	LBY	2013	15-49 Years	Female	3	(2-5)	0	(0-0)	Death
Middle income	Libya	LBY	2013	15-49 Years	Male	4	(3-6)	0	(0-0)	Death
Middle income	Libya	LBY	2013	50-69 Years	Both	6	(4-9)	1	(1-1)	Death
Middle income	Libya	LBY	2013	50-69 Years	Female	3	(1-5)	1	(0-1)	Death
Middle income	Libya	LBY	2013	50-69 Years	Male	4	(2-6)	1	(1-2)	Death
Middle income	Libya	LBY	2013	70+ Years	Both	20	(13-31)	11	(7-16)	Death
Middle income	Libya	LBY	2013	70+ Years	Female	11	(6-20)	11	(5-19)	Death
Middle income	Libya	LBY	2013	70+ Years	Male	9	(5-15)	11	(6-18)	Death
Middle income	Morocco	MAR	1990	All Ages	Both	9659	(6,792-12,573)	39	(27-51)	Death
Middle income	Morocco	MAR	1990	All Ages	Female	4633	(2,825-6,650)	37	(23-54)	Death
Middle income	Morocco	MAR	1990	All Ages	Male	5026	(3,026-7,074)	41	(24-57)	Death
Middle income	Morocco	MAR	1990	Under 5 Years	Both	8594	(5,781-11,455)	243	(163-323)	Death
Middle income	Morocco	MAR	1990	Under 5 Years	Female	4102	(2,332-6,036)	237	(135-349)	Death
Middle income	Morocco	MAR	1990	Under 5 Years	Male	4491	(2,532-6,410)	248	(140-354)	Death
Middle income	Morocco	MAR	1990	5-14 Years	Both	247	(126-419)	4	(2-6)	Death
Middle income	Morocco	MAR	1990	5-14 Years	Female	129	(53-239)	4	(2-7)	Death
Middle income	Morocco	MAR	1990	5-14 Years	Male	118	(53-237)	4	(2-7)	Death
Middle income	Morocco	MAR	1990	15-49 Years	Both	334	(236-443)	3	(2-4)	Death
Middle income	Morocco	MAR	1990	15-49 Years	Female	148	(93-218)	2	(2-4)	Death
Middle income	Morocco	MAR	1990	15-49 Years	Male	185	(125-261)	3	(2-4)	Death
Middle income	Morocco	MAR	1990	50-69 Years	Both	204	(134-300)	9	(6-13)	Death
Middle income	Morocco	MAR	1990	50-69 Years	Female	102	(55-168)	8	(4-13)	Death
Middle income	Morocco	MAR	1990	50-69 Years	Male	102	(57-169)	10	(5-16)	Death
Middle income	Morocco	MAR	1990	70+ Years	Both	281	(177-417)	62	(39-93)	Death
Middle income	Morocco	MAR	1990	70+ Years	Female	152	(79-265)	58	(30-102)	Death
Middle income	Morocco	MAR	1990	70+ Years	Male	129	(76-205)	68	(40-109)	Death
Middle income	Morocco	MAR	1995	All Ages	Both	5725	(3,752-7,769)	21	(14-29)	Death
Middle income	Morocco	MAR	1995	All Ages	Female	2728	(1,532-4,142)	20	(11-31)	Death
Middle income	Morocco	MAR	1995	All Ages	Male	2997	(1,730-4,591)	22	(13-34)	Death
Middle income	Morocco	MAR	1995	Under 5 Years	Both	4766	(2,861-6,826)	140	(84-201)	Death
Middle income	Morocco	MAR	1995	Under 5 Years	Female	2241	(1,085-3,650)	135	(65-220)	Death
Middle income	Morocco	MAR	1995	Under 5 Years	Male	2525	(1,276-4,137)	145	(73-237)	Death
Middle income	Morocco	MAR	1995	5-14 Years	Both	177	(94-289)	3	(1-4)	Death
Middle income	Morocco	MAR	1995	5-14 Years	Female	93	(39-168)	3	(1-5)	Death
Middle income	Morocco	MAR	1995	5-14 Years	Male	84	(36-172)	2	(1-5)	Death
Middle income	Morocco	MAR	1995	15-49 Years	Both	316	(225-413)	2	(2-3)	Death
Middle income	Morocco	MAR	1995	15-49 Years	Female	147	(97-210)	2	(1-3)	Death
Middle income	Morocco	MAR	1995	15-49 Years	Male	169	(112-243)	2	(2-4)	Death
Middle income	Morocco	MAR	1995	50-69 Years	Both	183	(121-259)	7	(5-10)	Death
Middle income	Morocco	MAR	1995	50-69 Years	Female	93	(52-151)	7	(4-11)	Death
Middle income	Morocco	MAR	1995	50-69 Years	Male	90	(52-145)	8	(5-13)	Death
Middle income	Morocco	MAR	1995	70+ Years	Both	283	(186-407)	47	(31-68)	Death
Middle income	Morocco	MAR	1995	70+ Years	Female	154	(87-259)	44	(25-74)	Death
Middle income	Morocco	MAR	1995	70+ Years	Male	129	(76-202)	51	(30-81)	Death
Middle income	Morocco	MAR	2000	All Ages	Both	2357	(1,577-3,394)	8	(5-12)	Death
Middle income	Morocco	MAR	2000	All Ages	Female	1133	(676-1,802)	8	(5-12)	Death
Middle income	Morocco	MAR	2000	All Ages	Male	1223	(700-2,009)	9	(5-14)	Death
Middle income	Morocco	MAR	2000	Under 5 Years	Both	1620	(867-2,625)	51	(28-83)	Death
Middle income	Morocco	MAR	2000	Under 5 Years	Female	756	(302-1,448)	49	(20-94)	Death
Middle income	Morocco	MAR	2000	Under 5 Years	Male	864	(369-1,634)	53	(23-101)	Death
Middle income	Morocco	MAR	2000	5-14 Years	Both	98	(56-158)	1	(1-2)	Death
Middle income	Morocco	MAR	2000	5-14 Years	Female	50	(25-89)	2	(1-3)	Death
Middle income	Morocco	MAR	2000	5-14 Years	Male	48	(22-90)	1	(1-3)	Death
Middle income	Morocco	MAR	2000	15-49 Years	Both	248	(190-320)	2	(1-2)	Death
Middle income	Morocco	MAR	2000	15-49 Years	Female	119	(81-167)	2	(1-2)	Death
Middle income	Morocco	MAR	2000	15-49 Years	Male	129	(91-183)	2	(1-2)	Death
Middle income	Morocco	MAR	2000	50-69 Years	Both	131	(91-180)	5	(4-7)	Death
Middle income	Morocco	MAR	2000	50-69 Years	Female	65	(41-100)	5	(3-7)	Death
Middle income	Morocco	MAR	2000	50-69 Years	Male	66	(41-105)	6	(3-9)	Death
Middle income	Morocco	MAR	2000	70+ Years	Both	259	(189-350)	32	(24-44)	Death
Middle income	Morocco	MAR	2000	70+ Years	Female	143	(90-220)	31	(19-48)	Death
Middle income	Morocco	MAR	2000	70+ Years	Male	116	(74-166)	35	(22-49)	Death
Middle income	Morocco	MAR	2005	All Ages	Both	1376	(1,015-1,838)	5	(3-6)	Death
Middle income	Morocco	MAR	2005	All Ages	Female	675	(455-983)	4	(3-6)	Death
Middle income	Morocco	MAR	2005	All Ages	Male	701	(473-1,045)	5	(3-7)	Death
Middle income	Morocco	MAR	2005	Under 5 Years	Both	787	(458-1,225)	27	(16-42)	Death
Middle income	Morocco	MAR	2005	Under 5 Years	Female	370	(176-664)	26	(12-46)	Death
Middle income	Morocco	MAR	2005	Under 5 Years	Male	417	(207-735)	28	(14-49)	Death
Middle income	Morocco	MAR	2005	5-14 Years	Both	56	(36-82)	1	(1-1)	Death
Middle income	Morocco	MAR	2005	5-14 Years	Female	29	(16-48)	1	(1-2)	Death
Middle income	Morocco	MAR	2005	5-14 Years	Male	27	(13-48)	1	(0-1)	Death
Middle income	Morocco	MAR	2005	15-49 Years	Both	190	(147-241)	1	(1-1)	Death
Middle income	Morocco	MAR	2005	15-49 Years	Female	91	(63-125)	1	(1-1)	Death
Middle income	Morocco	MAR	2005	15-49 Years	Male	99	(69-136)	1	(1-2)	Death
Middle income	Morocco	MAR	2005	50-69 Years	Both	105	(78-137)	3	(2-4)	Death
Middle income	Morocco	MAR	2005	50-69 Years	Female	51	(34-75)	3	(2-4)	Death
Middle income	Morocco	MAR	2005	50-69 Years	Male	53	(35-80)	4	(2-5)	Death
Middle income	Morocco	MAR	2005	70+ Years	Both	238	(181-311)	25	(19-33)	Death
Middle income	Morocco	MAR	2005	70+ Years	Female	133	(87-196)	24	(16-36)	Death
Middle income	Morocco	MAR	2005	70+ Years	Male	104	(74-144)	26	(19-36)	Death
Middle income	Morocco	MAR	2010	All Ages	Both	892	(712-1,163)	3	(2-4)	Death
Middle income	Morocco	MAR	2010	All Ages	Female	442	(314-617)	3	(2-4)	Death
Middle income	Morocco	MAR	2010	All Ages	Male	450	(326-622)	3	(2-4)	Death
Middle income	Morocco	MAR	2010	Under 5 Years	Both	418	(260-666)	13	(8-21)	Death
Middle income	Morocco	MAR	2010	Under 5 Years	Female	197	(104-349)	13	(7-23)	Death
Middle income	Morocco	MAR	2010	Under 5 Years	Male	221	(115-384)	14	(7-24)	Death
Middle income	Morocco	MAR	2010	5-14 Years	Both	33	(22-48)	1	(0-1)	Death
Middle income	Morocco	MAR	2010	5-14 Years	Female	17	(9-29)	1	(0-1)	Death
Middle income	Morocco	MAR	2010	5-14 Years	Male	15	(8-26)	1	(0-1)	Death
Middle income	Morocco	MAR	2010	15-49 Years	Both	135	(105-171)	1	(1-1)	Death
Middle income	Morocco	MAR	2010	15-49 Years	Female	61	(43-81)	1	(0-1)	Death
Middle income	Morocco	MAR	2010	15-49 Years	Male	74	(51-104)	1	(1-1)	Death
Middle income	Morocco	MAR	2010	50-69 Years	Both	93	(69-127)	2	(2-3)	Death
Middle income	Morocco	MAR	2010	50-69 Years	Female	44	(28-68)	2	(1-3)	Death
Middle income	Morocco	MAR	2010	50-69 Years	Male	49	(33-75)	3	(2-4)	Death
Middle income	Morocco	MAR	2010	70+ Years	Both	213	(157-287)	20	(15-28)	Death
Middle income	Morocco	MAR	2010	70+ Years	Female	124	(80-185)	20	(13-30)	Death
Middle income	Morocco	MAR	2010	70+ Years	Male	90	(62-126)	21	(14-29)	Death
Middle income	Morocco	MAR	2013	All Ages	Both	774	(598-1,015)	2	(2-3)	Death
Middle income	Morocco	MAR	2013	All Ages	Female	386	(265-560)	2	(2-3)	Death
Middle income	Morocco	MAR	2013	All Ages	Male	389	(278-564)	2	(2-3)	Death
Middle income	Morocco	MAR	2013	Under 5 Years	Both	325	(187-533)	9	(5-16)	Death
Middle income	Morocco	MAR	2013	Under 5 Years	Female	152	(69-294)	9	(4-18)	Death
Middle income	Morocco	MAR	2013	Under 5 Years	Male	173	(83-331)	10	(5-19)	Death
Middle income	Morocco	MAR	2013	5-14 Years	Both	26	(16-41)	0	(0-1)	Death
Middle income	Morocco	MAR	2013	5-14 Years	Female	14	(7-25)	0	(0-1)	Death
Middle income	Morocco	MAR	2013	5-14 Years	Male	12	(6-23)	0	(0-1)	Death
Middle income	Morocco	MAR	2013	15-49 Years	Both	116	(87-151)	1	(0-1)	Death
Middle income	Morocco	MAR	2013	15-49 Years	Female	51	(34-71)	1	(0-1)	Death
Middle income	Morocco	MAR	2013	15-49 Years	Male	66	(43-94)	1	(0-1)	Death
Middle income	Morocco	MAR	2013	50-69 Years	Both	96	(67-136)	2	(1-3)	Death
Middle income	Morocco	MAR	2013	50-69 Years	Female	44	(26-71)	2	(1-3)	Death
Middle income	Morocco	MAR	2013	50-69 Years	Male	52	(32-81)	2	(1-4)	Death
Middle income	Morocco	MAR	2013	70+ Years	Both	211	(147-300)	20	(14-28)	Death
Middle income	Morocco	MAR	2013	70+ Years	Female	125	(73-202)	20	(11-32)	Death
Middle income	Morocco	MAR	2013	70+ Years	Male	86	(54-131)	20	(12-30)	Death
Middle income	Pakistan	PAK	1990	All Ages	Both	138466	(115,161-160,425)	125	(104-144)	Death
Middle income	Pakistan	PAK	1990	All Ages	Female	71473	(55,289-88,649)	133	(103-166)	Death
Middle income	Pakistan	PAK	1990	All Ages	Male	66993	(52,565-80,716)	116	(91-140)	Death
Middle income	Pakistan	PAK	1990	Under 5 Years	Both	105516	(84,560-125,081)	545	(437-646)	Death
Middle income	Pakistan	PAK	1990	Under 5 Years	Female	55326	(39,819-70,839)	588	(423-753)	Death
Middle income	Pakistan	PAK	1990	Under 5 Years	Male	50190	(37,153-63,420)	504	(373-637)	Death
Middle income	Pakistan	PAK	1990	5-14 Years	Both	8130	(4,862-12,078)	28	(17-41)	Death
Middle income	Pakistan	PAK	1990	5-14 Years	Female	5103	(2,672-8,122)	36	(19-57)	Death
Middle income	Pakistan	PAK	1990	5-14 Years	Male	3027	(1,492-5,266)	20	(10-35)	Death
Middle income	Pakistan	PAK	1990	15-49 Years	Both	6303	(4,531-8,342)	13	(9-17)	Death
Middle income	Pakistan	PAK	1990	15-49 Years	Female	3489	(2,062-5,205)	14	(9-22)	Death
Middle income	Pakistan	PAK	1990	15-49 Years	Male	2814	(1,897-4,020)	11	(7-16)	Death
Middle income	Pakistan	PAK	1990	50-69 Years	Both	6885	(4,613-9,709)	67	(45-95)	Death
Middle income	Pakistan	PAK	1990	50-69 Years	Female	2855	(1,514-4,715)	61	(32-101)	Death
Middle income	Pakistan	PAK	1990	50-69 Years	Male	4030	(2,407-6,327)	73	(43-114)	Death
Middle income	Pakistan	PAK	1990	70+ Years	Both	11632	(8,092-16,375)	464	(323-653)	Death
Middle income	Pakistan	PAK	1990	70+ Years	Female	4700	(2,610-7,926)	420	(233-708)	Death
Middle income	Pakistan	PAK	1990	70+ Years	Male	6931	(4,401-10,693)	500	(317-771)	Death
Middle income	Pakistan	PAK	1995	All Ages	Both	126974	(101,251-150,810)	100	(80-119)	Death
Middle income	Pakistan	PAK	1995	All Ages	Female	64656	(47,509-81,986)	105	(77-134)	Death
Middle income	Pakistan	PAK	1995	All Ages	Male	62318	(46,299-79,081)	95	(70-120)	Death
Middle income	Pakistan	PAK	1995	Under 5 Years	Both	91439	(68,348-114,660)	440	(329-552)	Death
Middle income	Pakistan	PAK	1995	Under 5 Years	Female	48045	(31,807-63,745)	477	(316-633)	Death
Middle income	Pakistan	PAK	1995	Under 5 Years	Male	43394	(29,476-58,217)	406	(276-545)	Death
Middle income	Pakistan	PAK	1995	5-14 Years	Both	7928	(4,801-11,833)	23	(14-34)	Death
Middle income	Pakistan	PAK	1995	5-14 Years	Female	4817	(2,560-7,684)	29	(15-46)	Death
Middle income	Pakistan	PAK	1995	5-14 Years	Male	3111	(1,416-5,459)	18	(8-31)	Death
Middle income	Pakistan	PAK	1995	15-49 Years	Both	6797	(4,930-8,900)	12	(9-16)	Death
Middle income	Pakistan	PAK	1995	15-49 Years	Female	3698	(2,410-5,337)	13	(9-19)	Death
Middle income	Pakistan	PAK	1995	15-49 Years	Male	3099	(1,964-4,542)	11	(7-15)	Death
Middle income	Pakistan	PAK	1995	50-69 Years	Both	7782	(5,073-11,110)	66	(43-95)	Death
Middle income	Pakistan	PAK	1995	50-69 Years	Female	3101	(1,642-5,293)	57	(30-97)	Death
Middle income	Pakistan	PAK	1995	50-69 Years	Male	4682	(2,624-7,620)	75	(42-122)	Death
Middle income	Pakistan	PAK	1995	70+ Years	Both	13028	(9,137-17,983)	445	(312-614)	Death
Middle income	Pakistan	PAK	1995	70+ Years	Female	4996	(2,831-8,289)	376	(213-624)	Death
Middle income	Pakistan	PAK	1995	70+ Years	Male	8032	(4,749-12,371)	502	(297-773)	Death
Middle income	Pakistan	PAK	2000	All Ages	Both	104624	(78,507-128,992)	73	(55-90)	Death
Middle income	Pakistan	PAK	2000	All Ages	Female	52263	(35,732-68,493)	75	(51-98)	Death
Middle income	Pakistan	PAK	2000	All Ages	Male	52362	(34,836-70,284)	71	(47-95)	Death
Middle income	Pakistan	PAK	2000	Under 5 Years	Both	72139	(49,843-94,074)	344	(237-448)	Death
Middle income	Pakistan	PAK	2000	Under 5 Years	Female	37769	(22,561-54,287)	373	(223-537)	Death
Middle income	Pakistan	PAK	2000	Under 5 Years	Male	34370	(20,142-49,474)	316	(185-455)	Death
Middle income	Pakistan	PAK	2000	5-14 Years	Both	6787	(4,117-10,180)	18	(11-26)	Death
Middle income	Pakistan	PAK	2000	5-14 Years	Female	3988	(2,038-6,540)	21	(11-35)	Death
Middle income	Pakistan	PAK	2000	5-14 Years	Male	2798	(1,223-5,190)	14	(6-26)	Death
Middle income	Pakistan	PAK	2000	15-49 Years	Both	6240	(4,349-8,544)	9	(6-13)	Death
Middle income	Pakistan	PAK	2000	15-49 Years	Female	3282	(2,161-4,589)	10	(7-14)	Death
Middle income	Pakistan	PAK	2000	15-49 Years	Male	2958	(1,609-4,764)	9	(5-14)	Death
Middle income	Pakistan	PAK	2000	50-69 Years	Both	7084	(4,402-10,757)	54	(34-82)	Death
Middle income	Pakistan	PAK	2000	50-69 Years	Female	2670	(1,420-4,514)	43	(23-73)	Death
Middle income	Pakistan	PAK	2000	50-69 Years	Male	4413	(2,104-7,979)	64	(31-116)	Death
Middle income	Pakistan	PAK	2000	70+ Years	Both	12375	(7,928-17,930)	363	(233-526)	Death
Middle income	Pakistan	PAK	2000	70+ Years	Female	4552	(2,500-7,710)	289	(159-489)	Death
Middle income	Pakistan	PAK	2000	70+ Years	Male	7823	(4,072-12,778)	427	(222-697)	Death
Middle income	Pakistan	PAK	2005	All Ages	Both	86373	(67,444-104,304)	54	(43-66)	Death
Middle income	Pakistan	PAK	2005	All Ages	Female	43267	(30,543-57,237)	56	(40-74)	Death
Middle income	Pakistan	PAK	2005	All Ages	Male	43106	(30,385-56,674)	53	(37-69)	Death
Middle income	Pakistan	PAK	2005	Under 5 Years	Both	59699	(43,481-77,326)	293	(213-379)	Death
Middle income	Pakistan	PAK	2005	Under 5 Years	Female	31509	(20,049-44,485)	323	(205-455)	Death
Middle income	Pakistan	PAK	2005	Under 5 Years	Male	28191	(18,330-40,670)	265	(172-382)	Death
Middle income	Pakistan	PAK	2005	5-14 Years	Both	5234	(2,981-8,129)	13	(7-20)	Death
Middle income	Pakistan	PAK	2005	5-14 Years	Female	3026	(1,497-5,349)	15	(8-27)	Death
Middle income	Pakistan	PAK	2005	5-14 Years	Male	2207	(886-4,214)	11	(4-20)	Death
Middle income	Pakistan	PAK	2005	15-49 Years	Both	5215	(3,575-7,183)	7	(5-9)	Death
Middle income	Pakistan	PAK	2005	15-49 Years	Female	2740	(1,742-3,927)	7	(5-10)	Death
Middle income	Pakistan	PAK	2005	15-49 Years	Male	2474	(1,354-4,094)	6	(3-10)	Death
Middle income	Pakistan	PAK	2005	50-69 Years	Both	5722	(3,462-8,516)	39	(24-58)	Death
Middle income	Pakistan	PAK	2005	50-69 Years	Female	2118	(1,119-3,806)	30	(16-54)	Death
Middle income	Pakistan	PAK	2005	50-69 Years	Male	3604	(1,757-6,362)	47	(23-83)	Death
Middle income	Pakistan	PAK	2005	70+ Years	Both	10504	(6,463-15,613)	268	(165-398)	Death
Middle income	Pakistan	PAK	2005	70+ Years	Female	3874	(2,041-6,655)	210	(110-360)	Death
Middle income	Pakistan	PAK	2005	70+ Years	Male	6631	(3,481-11,230)	320	(168-542)	Death
Middle income	Pakistan	PAK	2010	All Ages	Both	80412	(61,824-99,527)	46	(36-58)	Death
Middle income	Pakistan	PAK	2010	All Ages	Female	39929	(26,963-54,620)	47	(32-65)	Death
Middle income	Pakistan	PAK	2010	All Ages	Male	40483	(27,579-54,497)	46	(31-61)	Death
Middle income	Pakistan	PAK	2010	Under 5 Years	Both	56935	(40,107-75,256)	269	(190-356)	Death
Middle income	Pakistan	PAK	2010	Under 5 Years	Female	29792	(17,619-43,394)	293	(173-427)	Death
Middle income	Pakistan	PAK	2010	Under 5 Years	Male	27143	(15,912-40,750)	247	(145-371)	Death
Middle income	Pakistan	PAK	2010	5-14 Years	Both	4149	(2,525-6,602)	10	(6-16)	Death
Middle income	Pakistan	PAK	2010	5-14 Years	Female	2314	(1,128-4,003)	12	(6-21)	Death
Middle income	Pakistan	PAK	2010	5-14 Years	Male	1835	(797-3,415)	9	(4-16)	Death
Middle income	Pakistan	PAK	2010	15-49 Years	Both	4580	(3,146-6,433)	5	(3-7)	Death
Middle income	Pakistan	PAK	2010	15-49 Years	Female	2324	(1,331-3,542)	5	(3-8)	Death
Middle income	Pakistan	PAK	2010	15-49 Years	Male	2256	(1,253-3,867)	5	(3-8)	Death
Middle income	Pakistan	PAK	2010	50-69 Years	Both	5096	(3,221-7,706)	30	(19-45)	Death
Middle income	Pakistan	PAK	2010	50-69 Years	Female	1870	(960-3,332)	22	(11-40)	Death
Middle income	Pakistan	PAK	2010	50-69 Years	Male	3226	(1,647-5,499)	37	(19-63)	Death
Middle income	Pakistan	PAK	2010	70+ Years	Both	9652	(6,252-14,301)	215	(139-319)	Death
Middle income	Pakistan	PAK	2010	70+ Years	Female	3629	(1,995-6,223)	169	(93-289)	Death
Middle income	Pakistan	PAK	2010	70+ Years	Male	6023	(3,119-10,066)	258	(133-431)	Death
Middle income	Pakistan	PAK	2013	All Ages	Both	69323	(50,550-88,911)	38	(28-49)	Death
Middle income	Pakistan	PAK	2013	All Ages	Female	34039	(21,434-48,122)	38	(24-54)	Death
Middle income	Pakistan	PAK	2013	All Ages	Male	35284	(22,968-48,865)	38	(25-52)	Death
Middle income	Pakistan	PAK	2013	Under 5 Years	Both	48321	(30,955-67,766)	225	(144-315)	Death
Middle income	Pakistan	PAK	2013	Under 5 Years	Female	25053	(13,310-38,822)	242	(129-375)	Death
Middle income	Pakistan	PAK	2013	Under 5 Years	Male	23268	(11,864-36,661)	208	(106-328)	Death
Middle income	Pakistan	PAK	2013	5-14 Years	Both	3303	(1,918-5,238)	8	(5-13)	Death
Middle income	Pakistan	PAK	2013	5-14 Years	Female	1843	(897-3,296)	10	(5-17)	Death
Middle income	Pakistan	PAK	2013	5-14 Years	Male	1460	(647-2,827)	7	(3-14)	Death
Middle income	Pakistan	PAK	2013	15-49 Years	Both	4022	(2,642-5,825)	4	(3-6)	Death
Middle income	Pakistan	PAK	2013	15-49 Years	Female	1986	(1,116-3,077)	4	(2-7)	Death
Middle income	Pakistan	PAK	2013	15-49 Years	Male	2036	(1,091-3,481)	4	(2-7)	Death
Middle income	Pakistan	PAK	2013	50-69 Years	Both	4633	(2,831-6,985)	24	(15-37)	Death
Middle income	Pakistan	PAK	2013	50-69 Years	Female	1703	(830-3,009)	18	(9-32)	Death
Middle income	Pakistan	PAK	2013	50-69 Years	Male	2930	(1,524-5,025)	30	(16-52)	Death
Middle income	Pakistan	PAK	2013	70+ Years	Both	9044	(5,618-13,132)	184	(115-268)	Death
Middle income	Pakistan	PAK	2013	70+ Years	Female	3455	(1,930-5,869)	146	(81-247)	Death
Middle income	Pakistan	PAK	2013	70+ Years	Male	5590	(2,879-9,298)	221	(114-367)	Death
Middle income	Palestine	PSE	1990	All Ages	Both	209	(124-337)	10	(6-16)	Death
Middle income	Palestine	PSE	1990	All Ages	Female	67	(34-134)	6	(3-13)	Death
Middle income	Palestine	PSE	1990	All Ages	Male	142	(75-245)	13	(7-23)	Death
Middle income	Palestine	PSE	1990	Under 5 Years	Both	185	(100-309)	46	(25-76)	Death
Middle income	Palestine	PSE	1990	Under 5 Years	Female	57	(23-124)	29	(12-63)	Death
Middle income	Palestine	PSE	1990	Under 5 Years	Male	128	(61-229)	62	(29-111)	Death
Middle income	Palestine	PSE	1990	5-14 Years	Both	6	(3-11)	1	(1-2)	Death
Middle income	Palestine	PSE	1990	5-14 Years	Female	2	(1-5)	1	(0-2)	Death
Middle income	Palestine	PSE	1990	5-14 Years	Male	4	(2-8)	1	(1-3)	Death
Middle income	Palestine	PSE	1990	15-49 Years	Both	8	(6-12)	1	(1-1)	Death
Middle income	Palestine	PSE	1990	15-49 Years	Female	4	(2-6)	1	(0-1)	Death
Middle income	Palestine	PSE	1990	15-49 Years	Male	5	(3-8)	1	(1-2)	Death
Middle income	Palestine	PSE	1990	50-69 Years	Both	3	(2-4)	2	(1-3)	Death
Middle income	Palestine	PSE	1990	50-69 Years	Female	1	(1-2)	2	(1-3)	Death
Middle income	Palestine	PSE	1990	50-69 Years	Male	2	(1-3)	2	(1-4)	Death
Middle income	Palestine	PSE	1990	70+ Years	Both	7	(4-10)	28	(18-42)	Death
Middle income	Palestine	PSE	1990	70+ Years	Female	3	(1-5)	20	(10-36)	Death
Middle income	Palestine	PSE	1990	70+ Years	Male	4	(2-7)	39	(21-66)	Death
Middle income	Palestine	PSE	1995	All Ages	Both	165	(109-237)	6	(4-9)	Death
Middle income	Palestine	PSE	1995	All Ages	Female	50	(27-91)	4	(2-7)	Death
Middle income	Palestine	PSE	1995	All Ages	Male	115	(69-181)	9	(5-14)	Death
Middle income	Palestine	PSE	1995	Under 5 Years	Both	144	(90-217)	28	(18-43)	Death
Middle income	Palestine	PSE	1995	Under 5 Years	Female	41	(19-82)	16	(8-33)	Death
Middle income	Palestine	PSE	1995	Under 5 Years	Male	103	(58-170)	40	(22-65)	Death
Middle income	Palestine	PSE	1995	5-14 Years	Both	5	(3-7)	1	(0-1)	Death
Middle income	Palestine	PSE	1995	5-14 Years	Female	2	(1-3)	0	(0-1)	Death
Middle income	Palestine	PSE	1995	5-14 Years	Male	3	(2-6)	1	(0-2)	Death
Middle income	Palestine	PSE	1995	15-49 Years	Both	7	(5-9)	1	(0-1)	Death
Middle income	Palestine	PSE	1995	15-49 Years	Female	3	(2-5)	1	(0-1)	Death
Middle income	Palestine	PSE	1995	15-49 Years	Male	4	(2-5)	1	(0-1)	Death
Middle income	Palestine	PSE	1995	50-69 Years	Both	3	(2-4)	1	(1-2)	Death
Middle income	Palestine	PSE	1995	50-69 Years	Female	1	(1-2)	1	(1-2)	Death
Middle income	Palestine	PSE	1995	50-69 Years	Male	1	(1-2)	2	(1-3)	Death
Middle income	Palestine	PSE	1995	70+ Years	Both	7	(5-10)	22	(15-32)	Death
Middle income	Palestine	PSE	1995	70+ Years	Female	3	(2-6)	18	(9-33)	Death
Middle income	Palestine	PSE	1995	70+ Years	Male	4	(2-6)	28	(17-44)	Death
Middle income	Palestine	PSE	2000	All Ages	Both	86	(65-115)	3	(2-4)	Death
Middle income	Palestine	PSE	2000	All Ages	Female	28	(20-41)	2	(1-3)	Death
Middle income	Palestine	PSE	2000	All Ages	Male	58	(40-84)	4	(2-5)	Death
Middle income	Palestine	PSE	2000	Under 5 Years	Both	71	(51-100)	12	(9-17)	Death
Middle income	Palestine	PSE	2000	Under 5 Years	Female	21	(13-34)	7	(5-12)	Death
Middle income	Palestine	PSE	2000	Under 5 Years	Male	50	(32-77)	17	(11-26)	Death
Middle income	Palestine	PSE	2000	5-14 Years	Both	3	(2-4)	0	(0-0)	Death
Middle income	Palestine	PSE	2000	5-14 Years	Female	1	(1-2)	0	(0-0)	Death
Middle income	Palestine	PSE	2000	5-14 Years	Male	2	(1-3)	0	(0-1)	Death
Middle income	Palestine	PSE	2000	15-49 Years	Both	4	(3-5)	0	(0-0)	Death
Middle income	Palestine	PSE	2000	15-49 Years	Female	2	(1-3)	0	(0-0)	Death
Middle income	Palestine	PSE	2000	15-49 Years	Male	2	(2-3)	0	(0-0)	Death
Middle income	Palestine	PSE	2000	50-69 Years	Both	2	(1-2)	1	(1-1)	Death
Middle income	Palestine	PSE	2000	50-69 Years	Female	1	(0-1)	1	(0-1)	Death
Middle income	Palestine	PSE	2000	50-69 Years	Male	1	(1-1)	1	(1-1)	Death
Middle income	Palestine	PSE	2000	70+ Years	Both	6	(4-7)	14	(11-18)	Death
Middle income	Palestine	PSE	2000	70+ Years	Female	3	(2-5)	14	(9-20)	Death
Middle income	Palestine	PSE	2000	70+ Years	Male	3	(2-3)	15	(10-20)	Death
Middle income	Palestine	PSE	2005	All Ages	Both	48	(39-60)	1	(1-2)	Death
Middle income	Palestine	PSE	2005	All Ages	Female	15	(11-19)	1	(1-1)	Death
Middle income	Palestine	PSE	2005	All Ages	Male	34	(26-44)	2	(1-2)	Death
Middle income	Palestine	PSE	2005	Under 5 Years	Both	38	(29-50)	6	(5-8)	Death
Middle income	Palestine	PSE	2005	Under 5 Years	Female	10	(7-14)	4	(3-5)	Death
Middle income	Palestine	PSE	2005	Under 5 Years	Male	28	(20-38)	9	(7-13)	Death
Middle income	Palestine	PSE	2005	5-14 Years	Both	2	(1-2)	0	(0-0)	Death
Middle income	Palestine	PSE	2005	5-14 Years	Female	1	(0-1)	0	(0-0)	Death
Middle income	Palestine	PSE	2005	5-14 Years	Male	1	(1-2)	0	(0-0)	Death
Middle income	Palestine	PSE	2005	15-49 Years	Both	3	(3-4)	0	(0-0)	Death
Middle income	Palestine	PSE	2005	15-49 Years	Female	1	(1-2)	0	(0-0)	Death
Middle income	Palestine	PSE	2005	15-49 Years	Male	2	(2-2)	0	(0-0)	Death
Middle income	Palestine	PSE	2005	50-69 Years	Both	1	(1-2)	1	(0-1)	Death
Middle income	Palestine	PSE	2005	50-69 Years	Female	1	(0-1)	0	(0-1)	Death
Middle income	Palestine	PSE	2005	50-69 Years	Male	1	(1-1)	1	(0-1)	Death
Middle income	Palestine	PSE	2005	70+ Years	Both	4	(3-5)	8	(6-10)	Death
Middle income	Palestine	PSE	2005	70+ Years	Female	2	(1-3)	7	(5-10)	Death
Middle income	Palestine	PSE	2005	70+ Years	Male	2	(2-3)	10	(7-13)	Death
Middle income	Palestine	PSE	2010	All Ages	Both	36	(27-48)	1	(1-1)	Death
Middle income	Palestine	PSE	2010	All Ages	Female	12	(8-17)	1	(0-1)	Death
Middle income	Palestine	PSE	2010	All Ages	Male	25	(17-35)	1	(1-2)	Death
Middle income	Palestine	PSE	2010	Under 5 Years	Both	26	(17-37)	4	(3-6)	Death
Middle income	Palestine	PSE	2010	Under 5 Years	Female	7	(4-12)	3	(1-4)	Death
Middle income	Palestine	PSE	2010	Under 5 Years	Male	18	(11-29)	6	(4-9)	Death
Middle income	Palestine	PSE	2010	5-14 Years	Both	2	(1-2)	0	(0-0)	Death
Middle income	Palestine	PSE	2010	5-14 Years	Female	1	(0-1)	0	(0-0)	Death
Middle income	Palestine	PSE	2010	5-14 Years	Male	1	(1-2)	0	(0-0)	Death
Middle income	Palestine	PSE	2010	15-49 Years	Both	4	(3-5)	0	(0-0)	Death
Middle income	Palestine	PSE	2010	15-49 Years	Female	1	(1-2)	0	(0-0)	Death
Middle income	Palestine	PSE	2010	15-49 Years	Male	2	(2-3)	0	(0-0)	Death
Middle income	Palestine	PSE	2010	50-69 Years	Both	1	(1-2)	0	(0-1)	Death
Middle income	Palestine	PSE	2010	50-69 Years	Female	1	(0-1)	0	(0-1)	Death
Middle income	Palestine	PSE	2010	50-69 Years	Male	1	(1-1)	1	(0-1)	Death
Middle income	Palestine	PSE	2010	70+ Years	Both	4	(3-6)	6	(5-9)	Death
Middle income	Palestine	PSE	2010	70+ Years	Female	2	(1-3)	5	(3-8)	Death
Middle income	Palestine	PSE	2010	70+ Years	Male	2	(2-4)	8	(6-12)	Death
Middle income	Palestine	PSE	2013	All Ages	Both	33	(24-46)	1	(1-1)	Death
Middle income	Palestine	PSE	2013	All Ages	Female	11	(7-17)	1	(0-1)	Death
Middle income	Palestine	PSE	2013	All Ages	Male	22	(15-35)	1	(1-2)	Death
Middle income	Palestine	PSE	2013	Under 5 Years	Both	22	(14-36)	4	(2-6)	Death
Middle income	Palestine	PSE	2013	Under 5 Years	Female	7	(3-13)	2	(1-4)	Death
Middle income	Palestine	PSE	2013	Under 5 Years	Male	16	(8-28)	5	(3-9)	Death
Middle income	Palestine	PSE	2013	5-14 Years	Both	1	(1-2)	0	(0-0)	Death
Middle income	Palestine	PSE	2013	5-14 Years	Female	1	(0-1)	0	(0-0)	Death
Middle income	Palestine	PSE	2013	5-14 Years	Male	1	(0-2)	0	(0-0)	Death
Middle income	Palestine	PSE	2013	15-49 Years	Both	4	(3-5)	0	(0-0)	Death
Middle income	Palestine	PSE	2013	15-49 Years	Female	1	(1-2)	0	(0-0)	Death
Middle income	Palestine	PSE	2013	15-49 Years	Male	2	(1-3)	0	(0-0)	Death
Middle income	Palestine	PSE	2013	50-69 Years	Both	1	(1-2)	0	(0-1)	Death
Middle income	Palestine	PSE	2013	50-69 Years	Female	1	(0-1)	0	(0-1)	Death
Middle income	Palestine	PSE	2013	50-69 Years	Male	1	(1-2)	1	(0-1)	Death
Middle income	Palestine	PSE	2013	70+ Years	Both	4	(3-6)	6	(4-9)	Death
Middle income	Palestine	PSE	2013	70+ Years	Female	2	(1-3)	4	(2-8)	Death
Middle income	Palestine	PSE	2013	70+ Years	Male	3	(2-4)	8	(5-13)	Death
Middle income	Sudan	SDN	1990	All Ages	Both	22330	(15,748-29,312)	111	(78-146)	Death
Middle income	Sudan	SDN	1990	All Ages	Female	10627	(6,496-14,841)	106	(65-148)	Death
Middle income	Sudan	SDN	1990	All Ages	Male	11704	(6,457-16,525)	116	(64-164)	Death
Middle income	Sudan	SDN	1990	Under 5 Years	Both	20020	(13,400-26,704)	557	(373-743)	Death
Middle income	Sudan	SDN	1990	Under 5 Years	Female	9317	(5,404-13,585)	527	(306-768)	Death
Middle income	Sudan	SDN	1990	Under 5 Years	Male	10704	(5,946-15,479)	587	(326-849)	Death
Middle income	Sudan	SDN	1990	5-14 Years	Both	740	(341-1,249)	13	(6-22)	Death
Middle income	Sudan	SDN	1990	5-14 Years	Female	432	(146-830)	16	(5-30)	Death
Middle income	Sudan	SDN	1990	5-14 Years	Male	308	(82-679)	11	(3-24)	Death
Middle income	Sudan	SDN	1990	15-49 Years	Both	666	(371-1,004)	7	(4-11)	Death
Middle income	Sudan	SDN	1990	15-49 Years	Female	372	(152-657)	8	(3-15)	Death
Middle income	Sudan	SDN	1990	15-49 Years	Male	294	(103-524)	6	(2-12)	Death
Middle income	Sudan	SDN	1990	50-69 Years	Both	358	(186-599)	23	(12-39)	Death
Middle income	Sudan	SDN	1990	50-69 Years	Female	197	(72-405)	25	(9-52)	Death
Middle income	Sudan	SDN	1990	50-69 Years	Male	161	(51-324)	21	(7-43)	Death
Middle income	Sudan	SDN	1990	70+ Years	Both	547	(281-883)	161	(83-260)	Death
Middle income	Sudan	SDN	1990	70+ Years	Female	309	(107-661)	168	(58-360)	Death
Middle income	Sudan	SDN	1990	70+ Years	Male	238	(84-457)	153	(54-293)	Death
Middle income	Sudan	SDN	1995	All Ages	Both	19219	(13,017-26,022)	78	(53-106)	Death
Middle income	Sudan	SDN	1995	All Ages	Female	9074	(5,424-13,151)	74	(44-108)	Death
Middle income	Sudan	SDN	1995	All Ages	Male	10145	(5,334-15,238)	82	(43-124)	Death
Middle income	Sudan	SDN	1995	Under 5 Years	Both	16830	(10,934-23,190)	396	(257-546)	Death
Middle income	Sudan	SDN	1995	Under 5 Years	Female	7758	(4,189-11,639)	371	(200-557)	Death
Middle income	Sudan	SDN	1995	Under 5 Years	Male	9072	(4,664-13,991)	420	(216-648)	Death
Middle income	Sudan	SDN	1995	5-14 Years	Both	672	(313-1,149)	10	(5-17)	Death
Middle income	Sudan	SDN	1995	5-14 Years	Female	382	(122-789)	12	(4-24)	Death
Middle income	Sudan	SDN	1995	5-14 Years	Male	290	(85-594)	9	(3-18)	Death
Middle income	Sudan	SDN	1995	15-49 Years	Both	714	(403-1,065)	6	(4-9)	Death
Middle income	Sudan	SDN	1995	15-49 Years	Female	387	(165-662)	7	(3-12)	Death
Middle income	Sudan	SDN	1995	15-49 Years	Male	327	(123-584)	6	(2-10)	Death
Middle income	Sudan	SDN	1995	50-69 Years	Both	379	(192-609)	20	(10-32)	Death
Middle income	Sudan	SDN	1995	50-69 Years	Female	203	(75-393)	21	(8-41)	Death
Middle income	Sudan	SDN	1995	50-69 Years	Male	176	(61-345)	19	(7-38)	Death
Middle income	Sudan	SDN	1995	70+ Years	Both	625	(341-1,022)	148	(81-243)	Death
Middle income	Sudan	SDN	1995	70+ Years	Female	344	(122-698)	151	(54-307)	Death
Middle income	Sudan	SDN	1995	70+ Years	Male	281	(104-528)	145	(54-273)	Death
Middle income	Sudan	SDN	2000	All Ages	Both	15785	(10,545-22,031)	57	(38-79)	Death
Middle income	Sudan	SDN	2000	All Ages	Female	7233	(4,109-10,940)	52	(30-79)	Death
Middle income	Sudan	SDN	2000	All Ages	Male	8552	(4,381-13,197)	61	(31-94)	Death
Middle income	Sudan	SDN	2000	Under 5 Years	Both	13222	(8,038-19,079)	270	(164-389)	Death
Middle income	Sudan	SDN	2000	Under 5 Years	Female	5876	(2,904-9,419)	244	(120-391)	Death
Middle income	Sudan	SDN	2000	Under 5 Years	Male	7346	(3,473-11,847)	295	(140-476)	Death
Middle income	Sudan	SDN	2000	5-14 Years	Both	612	(305-1,041)	8	(4-14)	Death
Middle income	Sudan	SDN	2000	5-14 Years	Female	336	(116-644)	9	(3-18)	Death
Middle income	Sudan	SDN	2000	5-14 Years	Male	276	(84-575)	7	(2-15)	Death
Middle income	Sudan	SDN	2000	15-49 Years	Both	755	(434-1,118)	6	(3-9)	Death
Middle income	Sudan	SDN	2000	15-49 Years	Female	384	(165-643)	6	(3-10)	Death
Middle income	Sudan	SDN	2000	15-49 Years	Male	371	(138-642)	6	(2-10)	Death
Middle income	Sudan	SDN	2000	50-69 Years	Both	430	(225-722)	20	(11-34)	Death
Middle income	Sudan	SDN	2000	50-69 Years	Female	225	(84-446)	21	(8-41)	Death
Middle income	Sudan	SDN	2000	50-69 Years	Male	205	(67-398)	20	(6-38)	Death
Middle income	Sudan	SDN	2000	70+ Years	Both	766	(424-1,247)	158	(88-258)	Death
Middle income	Sudan	SDN	2000	70+ Years	Female	413	(152-778)	158	(58-298)	Death
Middle income	Sudan	SDN	2000	70+ Years	Male	353	(127-645)	159	(57-290)	Death
Middle income	Sudan	SDN	2005	All Ages	Both	12930	(8,293-18,661)	41	(26-59)	Death
Middle income	Sudan	SDN	2005	All Ages	Female	5839	(3,187-9,417)	37	(20-60)	Death
Middle income	Sudan	SDN	2005	All Ages	Male	7090	(3,361-11,294)	44	(21-71)	Death
Middle income	Sudan	SDN	2005	Under 5 Years	Both	10580	(6,224-15,968)	195	(115-294)	Death
Middle income	Sudan	SDN	2005	Under 5 Years	Female	4624	(2,147-7,920)	173	(80-297)	Death
Middle income	Sudan	SDN	2005	Under 5 Years	Male	5956	(2,540-10,072)	216	(92-365)	Death
Middle income	Sudan	SDN	2005	5-14 Years	Both	514	(229-932)	6	(3-11)	Death
Middle income	Sudan	SDN	2005	5-14 Years	Female	278	(86-580)	7	(2-14)	Death
Middle income	Sudan	SDN	2005	5-14 Years	Male	236	(75-496)	6	(2-12)	Death
Middle income	Sudan	SDN	2005	15-49 Years	Both	659	(354-1,021)	4	(2-7)	Death
Middle income	Sudan	SDN	2005	15-49 Years	Female	313	(129-550)	4	(2-7)	Death
Middle income	Sudan	SDN	2005	15-49 Years	Male	346	(124-648)	5	(2-9)	Death
Middle income	Sudan	SDN	2005	50-69 Years	Both	404	(203-698)	16	(8-28)	Death
Middle income	Sudan	SDN	2005	50-69 Years	Female	208	(71-465)	16	(6-36)	Death
Middle income	Sudan	SDN	2005	50-69 Years	Male	196	(66-392)	16	(5-32)	Death
Middle income	Sudan	SDN	2005	70+ Years	Both	773	(404-1,320)	137	(72-234)	Death
Middle income	Sudan	SDN	2005	70+ Years	Female	417	(147-882)	137	(48-290)	Death
Middle income	Sudan	SDN	2005	70+ Years	Male	356	(129-668)	137	(50-258)	Death
Middle income	Sudan	SDN	2010	All Ages	Both	10836	(6,668-16,111)	30	(19-45)	Death
Middle income	Sudan	SDN	2010	All Ages	Female	4827	(2,701-7,832)	27	(15-44)	Death
Middle income	Sudan	SDN	2010	All Ages	Male	6009	(2,622-9,822)	33	(15-55)	Death
Middle income	Sudan	SDN	2010	Under 5 Years	Both	8486	(4,565-13,343)	146	(79-230)	Death
Middle income	Sudan	SDN	2010	Under 5 Years	Female	3630	(1,470-6,325)	127	(52-222)	Death
Middle income	Sudan	SDN	2010	Under 5 Years	Male	4856	(1,919-8,374)	165	(65-284)	Death
Middle income	Sudan	SDN	2010	5-14 Years	Both	444	(180-813)	5	(2-9)	Death
Middle income	Sudan	SDN	2010	5-14 Years	Female	232	(64-473)	5	(1-10)	Death
Middle income	Sudan	SDN	2010	5-14 Years	Male	212	(62-457)	4	(1-10)	Death
Middle income	Sudan	SDN	2010	15-49 Years	Both	648	(297-1,073)	4	(2-6)	Death
Middle income	Sudan	SDN	2010	15-49 Years	Female	294	(102-541)	3	(1-6)	Death
Middle income	Sudan	SDN	2010	15-49 Years	Male	354	(113-671)	4	(1-8)	Death
Middle income	Sudan	SDN	2010	50-69 Years	Both	417	(181-757)	14	(6-26)	Death
Middle income	Sudan	SDN	2010	50-69 Years	Female	215	(64-501)	14	(4-33)	Death
Middle income	Sudan	SDN	2010	50-69 Years	Male	202	(61-412)	14	(4-29)	Death
Middle income	Sudan	SDN	2010	70+ Years	Both	842	(390-1,471)	127	(59-223)	Death
Middle income	Sudan	SDN	2010	70+ Years	Female	456	(136-1,000)	128	(38-281)	Death
Middle income	Sudan	SDN	2010	70+ Years	Male	386	(127-770)	127	(42-253)	Death
Middle income	Sudan	SDN	2013	All Ages	Both	9235	(5,529-13,763)	24	(14-36)	Death
Middle income	Sudan	SDN	2013	All Ages	Female	4084	(2,202-6,566)	21	(12-34)	Death
Middle income	Sudan	SDN	2013	All Ages	Male	5151	(2,081-8,702)	27	(11-45)	Death
Middle income	Sudan	SDN	2013	Under 5 Years	Both	7173	(3,669-11,311)	120	(61-189)	Death
Middle income	Sudan	SDN	2013	Under 5 Years	Female	3044	(1,174-5,467)	103	(40-186)	Death
Middle income	Sudan	SDN	2013	Under 5 Years	Male	4128	(1,519-7,396)	136	(50-243)	Death
Middle income	Sudan	SDN	2013	5-14 Years	Both	349	(145-649)	4	(1-7)	Death
Middle income	Sudan	SDN	2013	5-14 Years	Female	181	(52-384)	4	(1-8)	Death
Middle income	Sudan	SDN	2013	5-14 Years	Male	169	(47-373)	3	(1-7)	Death
Middle income	Sudan	SDN	2013	15-49 Years	Both	574	(260-981)	3	(1-5)	Death
Middle income	Sudan	SDN	2013	15-49 Years	Female	252	(83-485)	3	(1-5)	Death
Middle income	Sudan	SDN	2013	15-49 Years	Male	321	(106-646)	3	(1-7)	Death
Middle income	Sudan	SDN	2013	50-69 Years	Both	372	(162-683)	12	(5-21)	Death
Middle income	Sudan	SDN	2013	50-69 Years	Female	191	(54-442)	12	(3-27)	Death
Middle income	Sudan	SDN	2013	50-69 Years	Male	180	(58-373)	12	(4-24)	Death
Middle income	Sudan	SDN	2013	70+ Years	Both	768	(352-1,323)	106	(49-183)	Death
Middle income	Sudan	SDN	2013	70+ Years	Female	415	(122-928)	107	(31-238)	Death
Middle income	Sudan	SDN	2013	70+ Years	Male	352	(116-715)	106	(35-215)	Death
Middle income	Syria	SYR	1990	All Ages	Both	1124	(654-1,692)	9	(5-14)	Death
Middle income	Syria	SYR	1990	All Ages	Female	573	(276-1,043)	9	(5-17)	Death
Middle income	Syria	SYR	1990	All Ages	Male	551	(293-958)	9	(5-15)	Death
Middle income	Syria	SYR	1990	Under 5 Years	Both	1036	(575-1,603)	49	(27-75)	Death
Middle income	Syria	SYR	1990	Under 5 Years	Female	530	(230-1,001)	51	(22-96)	Death
Middle income	Syria	SYR	1990	Under 5 Years	Male	507	(251-911)	46	(23-84)	Death
Middle income	Syria	SYR	1990	5-14 Years	Both	20	(10-32)	1	(0-1)	Death
Middle income	Syria	SYR	1990	5-14 Years	Female	9	(4-19)	1	(0-1)	Death
Middle income	Syria	SYR	1990	5-14 Years	Male	10	(4-20)	1	(0-1)	Death
Middle income	Syria	SYR	1990	15-49 Years	Both	26	(19-37)	0	(0-1)	Death
Middle income	Syria	SYR	1990	15-49 Years	Female	12	(7-20)	0	(0-1)	Death
Middle income	Syria	SYR	1990	15-49 Years	Male	14	(9-22)	1	(0-1)	Death
Middle income	Syria	SYR	1990	50-69 Years	Both	18	(11-26)	2	(1-3)	Death
Middle income	Syria	SYR	1990	50-69 Years	Female	9	(5-16)	2	(1-4)	Death
Middle income	Syria	SYR	1990	50-69 Years	Male	9	(5-14)	2	(1-3)	Death
Middle income	Syria	SYR	1990	70+ Years	Both	24	(16-36)	11	(7-17)	Death
Middle income	Syria	SYR	1990	70+ Years	Female	13	(7-22)	11	(6-20)	Death
Middle income	Syria	SYR	1990	70+ Years	Male	11	(7-18)	11	(7-18)	Death
Middle income	Syria	SYR	1995	All Ages	Both	734	(415-1,163)	5	(3-8)	Death
Middle income	Syria	SYR	1995	All Ages	Female	377	(187-692)	5	(3-10)	Death
Middle income	Syria	SYR	1995	All Ages	Male	357	(174-603)	5	(2-8)	Death
Middle income	Syria	SYR	1995	Under 5 Years	Both	681	(366-1,111)	31	(17-50)	Death
Middle income	Syria	SYR	1995	Under 5 Years	Female	350	(159-666)	32	(15-62)	Death
Middle income	Syria	SYR	1995	Under 5 Years	Male	331	(146-579)	29	(13-51)	Death
Middle income	Syria	SYR	1995	5-14 Years	Both	11	(5-18)	0	(0-0)	Death
Middle income	Syria	SYR	1995	5-14 Years	Female	5	(2-10)	0	(0-1)	Death
Middle income	Syria	SYR	1995	5-14 Years	Male	5	(2-10)	0	(0-0)	Death
Middle income	Syria	SYR	1995	15-49 Years	Both	16	(12-22)	0	(0-0)	Death
Middle income	Syria	SYR	1995	15-49 Years	Female	8	(5-12)	0	(0-0)	Death
Middle income	Syria	SYR	1995	15-49 Years	Male	9	(6-12)	0	(0-0)	Death
Middle income	Syria	SYR	1995	50-69 Years	Both	10	(7-15)	1	(1-2)	Death
Middle income	Syria	SYR	1995	50-69 Years	Female	5	(3-9)	1	(1-2)	Death
Middle income	Syria	SYR	1995	50-69 Years	Male	5	(3-8)	1	(1-2)	Death
Middle income	Syria	SYR	1995	70+ Years	Both	16	(10-24)	6	(4-9)	Death
Middle income	Syria	SYR	1995	70+ Years	Female	8	(5-14)	6	(3-11)	Death
Middle income	Syria	SYR	1995	70+ Years	Male	7	(4-12)	6	(3-9)	Death
Middle income	Syria	SYR	2000	All Ages	Both	201	(132-299)	1	(1-2)	Death
Middle income	Syria	SYR	2000	All Ages	Female	110	(59-191)	1	(1-2)	Death
Middle income	Syria	SYR	2000	All Ages	Male	90	(49-157)	1	(1-2)	Death
Middle income	Syria	SYR	2000	Under 5 Years	Both	167	(97-266)	7	(4-11)	Death
Middle income	Syria	SYR	2000	Under 5 Years	Female	92	(41-174)	8	(4-15)	Death
Middle income	Syria	SYR	2000	Under 5 Years	Male	75	(35-142)	6	(3-12)	Death
Middle income	Syria	SYR	2000	5-14 Years	Both	7	(4-11)	0	(0-0)	Death
Middle income	Syria	SYR	2000	5-14 Years	Female	4	(2-7)	0	(0-0)	Death
Middle income	Syria	SYR	2000	5-14 Years	Male	3	(1-6)	0	(0-0)	Death
Middle income	Syria	SYR	2000	15-49 Years	Both	10	(8-13)	0	(0-0)	Death
Middle income	Syria	SYR	2000	15-49 Years	Female	5	(3-8)	0	(0-0)	Death
Middle income	Syria	SYR	2000	15-49 Years	Male	5	(3-7)	0	(0-0)	Death
Middle income	Syria	SYR	2000	50-69 Years	Both	6	(4-8)	1	(0-1)	Death
Middle income	Syria	SYR	2000	50-69 Years	Female	3	(2-6)	1	(0-1)	Death
Middle income	Syria	SYR	2000	50-69 Years	Male	3	(1-4)	0	(0-1)	Death
Middle income	Syria	SYR	2000	70+ Years	Both	11	(7-16)	3	(2-5)	Death
Middle income	Syria	SYR	2000	70+ Years	Female	6	(3-11)	4	(2-6)	Death
Middle income	Syria	SYR	2000	70+ Years	Male	5	(3-8)	3	(2-5)	Death
Middle income	Syria	SYR	2005	All Ages	Both	72	(47-97)	0	(0-1)	Death
Middle income	Syria	SYR	2005	All Ages	Female	39	(23-59)	0	(0-1)	Death
Middle income	Syria	SYR	2005	All Ages	Male	33	(22-49)	0	(0-1)	Death
Middle income	Syria	SYR	2005	Under 5 Years	Both	45	(22-69)	2	(1-3)	Death
Middle income	Syria	SYR	2005	Under 5 Years	Female	25	(11-44)	2	(1-4)	Death
Middle income	Syria	SYR	2005	Under 5 Years	Male	20	(10-35)	2	(1-3)	Death
Middle income	Syria	SYR	2005	5-14 Years	Both	4	(2-6)	0	(0-0)	Death
Middle income	Syria	SYR	2005	5-14 Years	Female	2	(1-4)	0	(0-0)	Death
Middle income	Syria	SYR	2005	5-14 Years	Male	2	(1-3)	0	(0-0)	Death
Middle income	Syria	SYR	2005	15-49 Years	Both	8	(6-10)	0	(0-0)	Death
Middle income	Syria	SYR	2005	15-49 Years	Female	4	(3-5)	0	(0-0)	Death
Middle income	Syria	SYR	2005	15-49 Years	Male	4	(3-5)	0	(0-0)	Death
Middle income	Syria	SYR	2005	50-69 Years	Both	5	(4-7)	0	(0-0)	Death
Middle income	Syria	SYR	2005	50-69 Years	Female	3	(2-4)	0	(0-1)	Death
Middle income	Syria	SYR	2005	50-69 Years	Male	2	(2-4)	0	(0-0)	Death
Middle income	Syria	SYR	2005	70+ Years	Both	10	(7-14)	3	(2-4)	Death
Middle income	Syria	SYR	2005	70+ Years	Female	5	(3-8)	3	(2-4)	Death
Middle income	Syria	SYR	2005	70+ Years	Male	5	(3-7)	2	(2-4)	Death
Middle income	Syria	SYR	2010	All Ages	Both	66	(49-92)	0	(0-0)	Death
Middle income	Syria	SYR	2010	All Ages	Female	36	(23-55)	0	(0-1)	Death
Middle income	Syria	SYR	2010	All Ages	Male	30	(21-47)	0	(0-0)	Death
Middle income	Syria	SYR	2010	Under 5 Years	Both	38	(22-64)	1	(1-3)	Death
Middle income	Syria	SYR	2010	Under 5 Years	Female	21	(10-40)	2	(1-3)	Death
Middle income	Syria	SYR	2010	Under 5 Years	Male	17	(8-32)	1	(1-3)	Death
Middle income	Syria	SYR	2010	5-14 Years	Both	4	(2-6)	0	(0-0)	Death
Middle income	Syria	SYR	2010	5-14 Years	Female	2	(1-4)	0	(0-0)	Death
Middle income	Syria	SYR	2010	5-14 Years	Male	2	(1-3)	0	(0-0)	Death
Middle income	Syria	SYR	2010	15-49 Years	Both	7	(6-9)	0	(0-0)	Death
Middle income	Syria	SYR	2010	15-49 Years	Female	4	(2-5)	0	(0-0)	Death
Middle income	Syria	SYR	2010	15-49 Years	Male	4	(3-5)	0	(0-0)	Death
Middle income	Syria	SYR	2010	50-69 Years	Both	6	(4-8)	0	(0-0)	Death
Middle income	Syria	SYR	2010	50-69 Years	Female	3	(2-5)	0	(0-0)	Death
Middle income	Syria	SYR	2010	50-69 Years	Male	3	(2-5)	0	(0-0)	Death
Middle income	Syria	SYR	2010	70+ Years	Both	11	(8-16)	2	(2-3)	Death
Middle income	Syria	SYR	2010	70+ Years	Female	6	(3-9)	2	(1-4)	Death
Middle income	Syria	SYR	2010	70+ Years	Male	5	(3-8)	2	(1-4)	Death
Middle income	Syria	SYR	2013	All Ages	Both	60	(40-87)	0	(0-0)	Death
Middle income	Syria	SYR	2013	All Ages	Female	32	(20-53)	0	(0-0)	Death
Middle income	Syria	SYR	2013	All Ages	Male	27	(18-45)	0	(0-0)	Death
Middle income	Syria	SYR	2013	Under 5 Years	Both	30	(13-55)	1	(1-2)	Death
Middle income	Syria	SYR	2013	Under 5 Years	Female	17	(6-37)	1	(0-3)	Death
Middle income	Syria	SYR	2013	Under 5 Years	Male	13	(5-29)	1	(0-2)	Death
Middle income	Syria	SYR	2013	5-14 Years	Both	3	(2-5)	0	(0-0)	Death
Middle income	Syria	SYR	2013	5-14 Years	Female	2	(1-3)	0	(0-0)	Death
Middle income	Syria	SYR	2013	5-14 Years	Male	1	(1-2)	0	(0-0)	Death
Middle income	Syria	SYR	2013	15-49 Years	Both	7	(5-9)	0	(0-0)	Death
Middle income	Syria	SYR	2013	15-49 Years	Female	3	(2-5)	0	(0-0)	Death
Middle income	Syria	SYR	2013	15-49 Years	Male	4	(2-5)	0	(0-0)	Death
Middle income	Syria	SYR	2013	50-69 Years	Both	7	(4-9)	0	(0-0)	Death
Middle income	Syria	SYR	2013	50-69 Years	Female	3	(2-5)	0	(0-0)	Death
Middle income	Syria	SYR	2013	50-69 Years	Male	3	(2-6)	0	(0-0)	Death
Middle income	Syria	SYR	2013	70+ Years	Both	13	(9-19)	2	(2-4)	Death
Middle income	Syria	SYR	2013	70+ Years	Female	7	(4-12)	3	(1-4)	Death
Middle income	Syria	SYR	2013	70+ Years	Male	6	(3-10)	2	(1-4)	Death
Middle income	Tunisia	TUN	1990	All Ages	Both	955	(530-1,540)	12	(7-19)	Death
Middle income	Tunisia	TUN	1990	All Ages	Female	500	(229-946)	12	(6-23)	Death
Middle income	Tunisia	TUN	1990	All Ages	Male	456	(205-888)	11	(5-22)	Death
Middle income	Tunisia	TUN	1990	Under 5 Years	Both	840	(419-1,431)	78	(39-133)	Death
Middle income	Tunisia	TUN	1990	Under 5 Years	Female	444	(175-879)	84	(33-167)	Death
Middle income	Tunisia	TUN	1990	Under 5 Years	Male	396	(147-825)	72	(27-150)	Death
Middle income	Tunisia	TUN	1990	5-14 Years	Both	22	(11-38)	1	(1-2)	Death
Middle income	Tunisia	TUN	1990	5-14 Years	Female	11	(4-21)	1	(0-2)	Death
Middle income	Tunisia	TUN	1990	5-14 Years	Male	12	(5-24)	1	(0-2)	Death
Middle income	Tunisia	TUN	1990	15-49 Years	Both	21	(16-28)	1	(0-1)	Death
Middle income	Tunisia	TUN	1990	15-49 Years	Female	10	(7-15)	1	(0-1)	Death
Middle income	Tunisia	TUN	1990	15-49 Years	Male	11	(8-16)	1	(0-1)	Death
Middle income	Tunisia	TUN	1990	50-69 Years	Both	21	(14-31)	2	(2-4)	Death
Middle income	Tunisia	TUN	1990	50-69 Years	Female	10	(6-16)	2	(1-4)	Death
Middle income	Tunisia	TUN	1990	50-69 Years	Male	11	(7-19)	3	(2-4)	Death
Middle income	Tunisia	TUN	1990	70+ Years	Both	51	(33-75)	25	(16-37)	Death
Middle income	Tunisia	TUN	1990	70+ Years	Female	25	(14-43)	25	(14-43)	Death
Middle income	Tunisia	TUN	1990	70+ Years	Male	26	(15-42)	25	(15-41)	Death
Middle income	Tunisia	TUN	1995	All Ages	Both	471	(267-756)	5	(3-8)	Death
Middle income	Tunisia	TUN	1995	All Ages	Female	241	(115-451)	5	(3-10)	Death
Middle income	Tunisia	TUN	1995	All Ages	Male	230	(114-442)	5	(3-10)	Death
Middle income	Tunisia	TUN	1995	Under 5 Years	Both	372	(176-659)	38	(18-67)	Death
Middle income	Tunisia	TUN	1995	Under 5 Years	Female	194	(69-403)	40	(14-83)	Death
Middle income	Tunisia	TUN	1995	Under 5 Years	Male	178	(63-390)	35	(12-77)	Death
Middle income	Tunisia	TUN	1995	5-14 Years	Both	13	(7-22)	1	(0-1)	Death
Middle income	Tunisia	TUN	1995	5-14 Years	Female	6	(3-13)	1	(0-1)	Death
Middle income	Tunisia	TUN	1995	5-14 Years	Male	7	(3-14)	1	(0-1)	Death
Middle income	Tunisia	TUN	1995	15-49 Years	Both	17	(13-23)	0	(0-0)	Death
Middle income	Tunisia	TUN	1995	15-49 Years	Female	8	(5-12)	0	(0-1)	Death
Middle income	Tunisia	TUN	1995	15-49 Years	Male	9	(6-13)	0	(0-1)	Death
Middle income	Tunisia	TUN	1995	50-69 Years	Both	18	(11-26)	2	(1-3)	Death
Middle income	Tunisia	TUN	1995	50-69 Years	Female	8	(4-14)	2	(1-3)	Death
Middle income	Tunisia	TUN	1995	50-69 Years	Male	10	(5-17)	2	(1-3)	Death
Middle income	Tunisia	TUN	1995	70+ Years	Both	50	(33-75)	19	(12-28)	Death
Middle income	Tunisia	TUN	1995	70+ Years	Female	25	(13-44)	18	(10-33)	Death
Middle income	Tunisia	TUN	1995	70+ Years	Male	26	(15-42)	19	(11-31)	Death
Middle income	Tunisia	TUN	2000	All Ages	Both	235	(149-380)	2	(2-4)	Death
Middle income	Tunisia	TUN	2000	All Ages	Female	118	(63-221)	2	(1-5)	Death
Middle income	Tunisia	TUN	2000	All Ages	Male	117	(64-218)	2	(1-5)	Death
Middle income	Tunisia	TUN	2000	Under 5 Years	Both	152	(70-287)	18	(8-34)	Death
Middle income	Tunisia	TUN	2000	Under 5 Years	Female	78	(28-182)	19	(7-44)	Death
Middle income	Tunisia	TUN	2000	Under 5 Years	Male	74	(24-172)	17	(5-40)	Death
Middle income	Tunisia	TUN	2000	5-14 Years	Both	7	(4-12)	0	(0-1)	Death
Middle income	Tunisia	TUN	2000	5-14 Years	Female	3	(2-7)	0	(0-1)	Death
Middle income	Tunisia	TUN	2000	5-14 Years	Male	4	(2-7)	0	(0-1)	Death
Middle income	Tunisia	TUN	2000	15-49 Years	Both	14	(10-19)	0	(0-0)	Death
Middle income	Tunisia	TUN	2000	15-49 Years	Female	6	(4-9)	0	(0-0)	Death
Middle income	Tunisia	TUN	2000	15-49 Years	Male	8	(5-11)	0	(0-0)	Death
Middle income	Tunisia	TUN	2000	50-69 Years	Both	13	(8-20)	1	(1-2)	Death
Middle income	Tunisia	TUN	2000	50-69 Years	Female	6	(3-10)	1	(1-2)	Death
Middle income	Tunisia	TUN	2000	50-69 Years	Male	7	(4-12)	1	(1-2)	Death
Middle income	Tunisia	TUN	2000	70+ Years	Both	48	(30-73)	14	(9-21)	Death
Middle income	Tunisia	TUN	2000	70+ Years	Female	24	(12-42)	14	(7-24)	Death
Middle income	Tunisia	TUN	2000	70+ Years	Male	24	(13-40)	14	(8-24)	Death
Middle income	Tunisia	TUN	2005	All Ages	Both	153	(105-227)	2	(1-2)	Death
Middle income	Tunisia	TUN	2005	All Ages	Female	76	(46-131)	2	(1-3)	Death
Middle income	Tunisia	TUN	2005	All Ages	Male	77	(46-133)	2	(1-3)	Death
Middle income	Tunisia	TUN	2005	Under 5 Years	Both	77	(37-146)	9	(5-18)	Death
Middle income	Tunisia	TUN	2005	Under 5 Years	Female	39	(14-90)	10	(4-22)	Death
Middle income	Tunisia	TUN	2005	Under 5 Years	Male	38	(13-90)	9	(3-21)	Death
Middle income	Tunisia	TUN	2005	5-14 Years	Both	4	(2-7)	0	(0-0)	Death
Middle income	Tunisia	TUN	2005	5-14 Years	Female	2	(1-3)	0	(0-0)	Death
Middle income	Tunisia	TUN	2005	5-14 Years	Male	2	(1-4)	0	(0-0)	Death
Middle income	Tunisia	TUN	2005	15-49 Years	Both	11	(8-16)	0	(0-0)	Death
Middle income	Tunisia	TUN	2005	15-49 Years	Female	5	(3-8)	0	(0-0)	Death
Middle income	Tunisia	TUN	2005	15-49 Years	Male	6	(4-10)	0	(0-0)	Death
Middle income	Tunisia	TUN	2005	50-69 Years	Both	12	(7-18)	1	(1-1)	Death
Middle income	Tunisia	TUN	2005	50-69 Years	Female	5	(3-10)	1	(0-1)	Death
Middle income	Tunisia	TUN	2005	50-69 Years	Male	6	(3-11)	1	(1-2)	Death
Middle income	Tunisia	TUN	2005	70+ Years	Both	49	(31-76)	11	(7-18)	Death
Middle income	Tunisia	TUN	2005	70+ Years	Female	25	(13-48)	11	(6-22)	Death
Middle income	Tunisia	TUN	2005	70+ Years	Male	24	(13-40)	12	(6-19)	Death
Middle income	Tunisia	TUN	2010	All Ages	Both	127	(91-182)	1	(1-2)	Death
Middle income	Tunisia	TUN	2010	All Ages	Female	64	(39-103)	1	(1-2)	Death
Middle income	Tunisia	TUN	2010	All Ages	Male	63	(39-99)	1	(1-2)	Death
Middle income	Tunisia	TUN	2010	Under 5 Years	Both	50	(24-90)	6	(3-10)	Death
Middle income	Tunisia	TUN	2010	Under 5 Years	Female	25	(9-56)	6	(2-13)	Death
Middle income	Tunisia	TUN	2010	Under 5 Years	Male	25	(9-57)	5	(2-12)	Death
Middle income	Tunisia	TUN	2010	5-14 Years	Both	3	(1-4)	0	(0-0)	Death
Middle income	Tunisia	TUN	2010	5-14 Years	Female	1	(1-2)	0	(0-0)	Death
Middle income	Tunisia	TUN	2010	5-14 Years	Male	1	(1-3)	0	(0-0)	Death
Middle income	Tunisia	TUN	2010	15-49 Years	Both	10	(7-14)	0	(0-0)	Death
Middle income	Tunisia	TUN	2010	15-49 Years	Female	4	(3-6)	0	(0-0)	Death
Middle income	Tunisia	TUN	2010	15-49 Years	Male	6	(3-9)	0	(0-0)	Death
Middle income	Tunisia	TUN	2010	50-69 Years	Both	11	(7-17)	1	(0-1)	Death
Middle income	Tunisia	TUN	2010	50-69 Years	Female	5	(3-9)	1	(0-1)	Death
Middle income	Tunisia	TUN	2010	50-69 Years	Male	6	(3-11)	1	(0-1)	Death
Middle income	Tunisia	TUN	2010	70+ Years	Both	54	(34-80)	11	(7-16)	Death
Middle income	Tunisia	TUN	2010	70+ Years	Female	29	(15-52)	11	(5-19)	Death
Middle income	Tunisia	TUN	2010	70+ Years	Male	25	(13-42)	11	(6-18)	Death
Middle income	Tunisia	TUN	2013	All Ages	Both	121	(88-168)	1	(1-2)	Death
Middle income	Tunisia	TUN	2013	All Ages	Female	61	(39-101)	1	(1-2)	Death
Middle income	Tunisia	TUN	2013	All Ages	Male	60	(38-90)	1	(1-2)	Death
Middle income	Tunisia	TUN	2013	Under 5 Years	Both	39	(18-72)	4	(2-8)	Death
Middle income	Tunisia	TUN	2013	Under 5 Years	Female	19	(6-41)	4	(1-9)	Death
Middle income	Tunisia	TUN	2013	Under 5 Years	Male	19	(7-44)	4	(1-9)	Death
Middle income	Tunisia	TUN	2013	5-14 Years	Both	2	(1-4)	0	(0-0)	Death
Middle income	Tunisia	TUN	2013	5-14 Years	Female	1	(0-2)	0	(0-0)	Death
Middle income	Tunisia	TUN	2013	5-14 Years	Male	1	(0-2)	0	(0-0)	Death
Middle income	Tunisia	TUN	2013	15-49 Years	Both	9	(6-13)	0	(0-0)	Death
Middle income	Tunisia	TUN	2013	15-49 Years	Female	4	(2-6)	0	(0-0)	Death
Middle income	Tunisia	TUN	2013	15-49 Years	Male	5	(3-9)	0	(0-0)	Death
Middle income	Tunisia	TUN	2013	50-69 Years	Both	12	(8-19)	1	(0-1)	Death
Middle income	Tunisia	TUN	2013	50-69 Years	Female	5	(3-9)	1	(0-1)	Death
Middle income	Tunisia	TUN	2013	50-69 Years	Male	7	(3-13)	1	(0-1)	Death
Middle income	Tunisia	TUN	2013	70+ Years	Both	59	(36-93)	11	(7-18)	Death
Middle income	Tunisia	TUN	2013	70+ Years	Female	32	(16-60)	11	(5-21)	Death
Middle income	Tunisia	TUN	2013	70+ Years	Male	28	(14-50)	12	(6-21)	Death
High income	Bahrain	BHR	1990	All Ages	Both	8	(6-10)	2	(1-2)	Death
High income	Bahrain	BHR	1990	All Ages	Female	4	(3-6)	2	(1-3)	Death
High income	Bahrain	BHR	1990	All Ages	Male	4	(3-6)	1	(1-2)	Death
High income	Bahrain	BHR	1990	Under 5 Years	Both	4	(2-6)	5	(3-8)	Death
High income	Bahrain	BHR	1990	Under 5 Years	Female	2	(1-3)	5	(3-10)	Death
High income	Bahrain	BHR	1990	Under 5 Years	Male	2	(1-3)	5	(3-9)	Death
High income	Bahrain	BHR	1990	5-14 Years	Both	0	(0-0)	0	(0-0)	Death
High income	Bahrain	BHR	1990	5-14 Years	Female	0	(0-0)	0	(0-0)	Death
High income	Bahrain	BHR	1990	5-14 Years	Male	0	(0-0)	0	(0-0)	Death
High income	Bahrain	BHR	1990	15-49 Years	Both	1	(1-1)	0	(0-0)	Death
High income	Bahrain	BHR	1990	15-49 Years	Female	1	(0-1)	0	(0-1)	Death
High income	Bahrain	BHR	1990	15-49 Years	Male	0	(0-1)	0	(0-0)	Death
High income	Bahrain	BHR	1990	50-69 Years	Both	1	(1-1)	2	(2-3)	Death
High income	Bahrain	BHR	1990	50-69 Years	Female	0	(0-1)	3	(2-4)	Death
High income	Bahrain	BHR	1990	50-69 Years	Male	0	(0-1)	2	(1-3)	Death
High income	Bahrain	BHR	1990	70+ Years	Both	2	(1-3)	36	(25-51)	Death
High income	Bahrain	BHR	1990	70+ Years	Female	1	(1-2)	37	(22-61)	Death
High income	Bahrain	BHR	1990	70+ Years	Male	1	(1-2)	34	(20-55)	Death
High income	Bahrain	BHR	1995	All Ages	Both	8	(6-9)	1	(1-2)	Death
High income	Bahrain	BHR	1995	All Ages	Female	4	(3-5)	2	(1-2)	Death
High income	Bahrain	BHR	1995	All Ages	Male	4	(3-5)	1	(1-2)	Death
High income	Bahrain	BHR	1995	Under 5 Years	Both	2	(1-3)	3	(2-5)	Death
High income	Bahrain	BHR	1995	Under 5 Years	Female	1	(1-2)	3	(1-5)	Death
High income	Bahrain	BHR	1995	Under 5 Years	Male	1	(1-2)	3	(2-6)	Death
High income	Bahrain	BHR	1995	5-14 Years	Both	0	(0-0)	0	(0-0)	Death
High income	Bahrain	BHR	1995	5-14 Years	Female	0	(0-0)	0	(0-0)	Death
High income	Bahrain	BHR	1995	5-14 Years	Male	0	(0-0)	0	(0-0)	Death
High income	Bahrain	BHR	1995	15-49 Years	Both	1	(1-2)	0	(0-0)	Death
High income	Bahrain	BHR	1995	15-49 Years	Female	1	(0-1)	1	(0-1)	Death
High income	Bahrain	BHR	1995	15-49 Years	Male	1	(0-1)	0	(0-0)	Death
High income	Bahrain	BHR	1995	50-69 Years	Both	1	(1-1)	3	(2-4)	Death
High income	Bahrain	BHR	1995	50-69 Years	Female	1	(0-1)	3	(2-4)	Death
High income	Bahrain	BHR	1995	50-69 Years	Male	1	(0-1)	2	(2-4)	Death
High income	Bahrain	BHR	1995	70+ Years	Both	3	(2-4)	39	(27-54)	Death
High income	Bahrain	BHR	1995	70+ Years	Female	2	(1-2)	40	(25-62)	Death
High income	Bahrain	BHR	1995	70+ Years	Male	1	(1-2)	37	(24-55)	Death
High income	Bahrain	BHR	2000	All Ages	Both	8	(7-9)	1	(1-1)	Death
High income	Bahrain	BHR	2000	All Ages	Female	3	(3-4)	1	(1-2)	Death
High income	Bahrain	BHR	2000	All Ages	Male	4	(4-5)	1	(1-1)	Death
High income	Bahrain	BHR	2000	Under 5 Years	Both	1	(1-2)	2	(1-3)	Death
High income	Bahrain	BHR	2000	Under 5 Years	Female	1	(0-1)	2	(1-2)	Death
High income	Bahrain	BHR	2000	Under 5 Years	Male	1	(1-1)	2	(1-4)	Death
High income	Bahrain	BHR	2000	5-14 Years	Both	0	(0-0)	0	(0-0)	Death
High income	Bahrain	BHR	2000	5-14 Years	Female	0	(0-0)	0	(0-0)	Death
High income	Bahrain	BHR	2000	5-14 Years	Male	0	(0-0)	0	(0-0)	Death
High income	Bahrain	BHR	2000	15-49 Years	Both	1	(1-2)	0	(0-0)	Death
High income	Bahrain	BHR	2000	15-49 Years	Female	1	(0-1)	0	(0-0)	Death
High income	Bahrain	BHR	2000	15-49 Years	Male	1	(1-1)	0	(0-0)	Death
High income	Bahrain	BHR	2000	50-69 Years	Both	1	(1-2)	3	(2-3)	Death
High income	Bahrain	BHR	2000	50-69 Years	Female	0	(0-1)	3	(2-4)	Death
High income	Bahrain	BHR	2000	50-69 Years	Male	1	(1-1)	3	(2-4)	Death
High income	Bahrain	BHR	2000	70+ Years	Both	4	(3-5)	38	(30-48)	Death
High income	Bahrain	BHR	2000	70+ Years	Female	2	(1-3)	35	(24-50)	Death
High income	Bahrain	BHR	2000	70+ Years	Male	2	(1-3)	41	(29-57)	Death
High income	Bahrain	BHR	2005	All Ages	Both	8	(7-9)	1	(1-1)	Death
High income	Bahrain	BHR	2005	All Ages	Female	3	(3-4)	1	(1-1)	Death
High income	Bahrain	BHR	2005	All Ages	Male	5	(4-6)	1	(1-1)	Death
High income	Bahrain	BHR	2005	Under 5 Years	Both	1	(1-2)	1	(1-2)	Death
High income	Bahrain	BHR	2005	Under 5 Years	Female	0	(0-1)	1	(1-1)	Death
High income	Bahrain	BHR	2005	Under 5 Years	Male	1	(0-1)	2	(1-3)	Death
High income	Bahrain	BHR	2005	5-14 Years	Both	0	(0-0)	0	(0-0)	Death
High income	Bahrain	BHR	2005	5-14 Years	Female	0	(0-0)	0	(0-0)	Death
High income	Bahrain	BHR	2005	5-14 Years	Male	0	(0-0)	0	(0-0)	Death
High income	Bahrain	BHR	2005	15-49 Years	Both	1	(1-2)	0	(0-0)	Death
High income	Bahrain	BHR	2005	15-49 Years	Female	0	(0-1)	0	(0-0)	Death
High income	Bahrain	BHR	2005	15-49 Years	Male	1	(1-1)	0	(0-0)	Death
High income	Bahrain	BHR	2005	50-69 Years	Both	1	(1-2)	2	(2-3)	Death
High income	Bahrain	BHR	2005	50-69 Years	Female	1	(0-1)	2	(1-3)	Death
High income	Bahrain	BHR	2005	50-69 Years	Male	1	(1-1)	2	(1-3)	Death
High income	Bahrain	BHR	2005	70+ Years	Both	4	(3-5)	34	(27-43)	Death
High income	Bahrain	BHR	2005	70+ Years	Female	2	(1-2)	29	(21-40)	Death
High income	Bahrain	BHR	2005	70+ Years	Male	2	(2-3)	38	(27-52)	Death
High income	Bahrain	BHR	2010	All Ages	Both	8	(6-9)	1	(0-1)	Death
High income	Bahrain	BHR	2010	All Ages	Female	3	(2-4)	1	(1-1)	Death
High income	Bahrain	BHR	2010	All Ages	Male	4	(3-6)	1	(0-1)	Death
High income	Bahrain	BHR	2010	Under 5 Years	Both	1	(1-1)	1	(1-1)	Death
High income	Bahrain	BHR	2010	Under 5 Years	Female	0	(0-0)	1	(0-1)	Death
High income	Bahrain	BHR	2010	Under 5 Years	Male	1	(0-1)	1	(1-2)	Death
High income	Bahrain	BHR	2010	5-14 Years	Both	0	(0-0)	0	(0-0)	Death
High income	Bahrain	BHR	2010	5-14 Years	Female	0	(0-0)	0	(0-0)	Death
High income	Bahrain	BHR	2010	5-14 Years	Male	0	(0-0)	0	(0-0)	Death
High income	Bahrain	BHR	2010	15-49 Years	Both	1	(1-2)	0	(0-0)	Death
High income	Bahrain	BHR	2010	15-49 Years	Female	0	(0-1)	0	(0-0)	Death
High income	Bahrain	BHR	2010	15-49 Years	Male	1	(1-1)	0	(0-0)	Death
High income	Bahrain	BHR	2010	50-69 Years	Both	1	(1-2)	1	(1-1)	Death
High income	Bahrain	BHR	2010	50-69 Years	Female	1	(0-1)	1	(1-2)	Death
High income	Bahrain	BHR	2010	50-69 Years	Male	1	(1-1)	1	(1-1)	Death
High income	Bahrain	BHR	2010	70+ Years	Both	4	(3-6)	25	(18-35)	Death
High income	Bahrain	BHR	2010	70+ Years	Female	2	(1-3)	24	(15-35)	Death
High income	Bahrain	BHR	2010	70+ Years	Male	2	(1-3)	27	(16-41)	Death
High income	Bahrain	BHR	2013	All Ages	Both	8	(6-10)	1	(0-1)	Death
High income	Bahrain	BHR	2013	All Ages	Female	3	(2-5)	1	(0-1)	Death
High income	Bahrain	BHR	2013	All Ages	Male	4	(3-6)	1	(0-1)	Death
High income	Bahrain	BHR	2013	Under 5 Years	Both	1	(0-1)	1	(0-1)	Death
High income	Bahrain	BHR	2013	Under 5 Years	Female	0	(0-0)	0	(0-1)	Death
High income	Bahrain	BHR	2013	Under 5 Years	Male	0	(0-1)	1	(0-1)	Death
High income	Bahrain	BHR	2013	5-14 Years	Both	0	(0-0)	0	(0-0)	Death
High income	Bahrain	BHR	2013	5-14 Years	Female	0	(0-0)	0	(0-0)	Death
High income	Bahrain	BHR	2013	5-14 Years	Male	0	(0-0)	0	(0-0)	Death
High income	Bahrain	BHR	2013	15-49 Years	Both	1	(1-2)	0	(0-0)	Death
High income	Bahrain	BHR	2013	15-49 Years	Female	0	(0-1)	0	(0-0)	Death
High income	Bahrain	BHR	2013	15-49 Years	Male	1	(1-1)	0	(0-0)	Death
High income	Bahrain	BHR	2013	50-69 Years	Both	1	(1-2)	1	(1-1)	Death
High income	Bahrain	BHR	2013	50-69 Years	Female	0	(0-1)	1	(1-1)	Death
High income	Bahrain	BHR	2013	50-69 Years	Male	1	(1-1)	1	(1-1)	Death
High income	Bahrain	BHR	2013	70+ Years	Both	4	(3-6)	24	(16-35)	Death
High income	Bahrain	BHR	2013	70+ Years	Female	2	(1-4)	24	(14-39)	Death
High income	Bahrain	BHR	2013	70+ Years	Male	2	(1-3)	25	(14-41)	Death
High income	Kuwait	KWT	1990	All Ages	Both	22	(18-28)	1	(1-1)	Death
High income	Kuwait	KWT	1990	All Ages	Female	12	(8-16)	1	(1-2)	Death
High income	Kuwait	KWT	1990	All Ages	Male	11	(8-14)	1	(1-1)	Death
High income	Kuwait	KWT	1990	Under 5 Years	Both	17	(13-22)	8	(6-10)	Death
High income	Kuwait	KWT	1990	Under 5 Years	Female	9	(6-13)	8	(5-12)	Death
High income	Kuwait	KWT	1990	Under 5 Years	Male	8	(5-11)	7	(4-10)	Death
High income	Kuwait	KWT	1990	5-14 Years	Both	1	(1-1)	0	(0-0)	Death
High income	Kuwait	KWT	1990	5-14 Years	Female	0	(0-1)	0	(0-0)	Death
High income	Kuwait	KWT	1990	5-14 Years	Male	0	(0-1)	0	(0-0)	Death
High income	Kuwait	KWT	1990	15-49 Years	Both	2	(2-2)	0	(0-0)	Death
High income	Kuwait	KWT	1990	15-49 Years	Female	1	(1-1)	0	(0-0)	Death
High income	Kuwait	KWT	1990	15-49 Years	Male	1	(1-1)	0	(0-0)	Death
High income	Kuwait	KWT	1990	50-69 Years	Both	1	(1-1)	1	(0-1)	Death
High income	Kuwait	KWT	1990	50-69 Years	Female	0	(0-0)	1	(0-1)	Death
High income	Kuwait	KWT	1990	50-69 Years	Male	1	(0-1)	1	(0-1)	Death
High income	Kuwait	KWT	1990	70+ Years	Both	2	(1-2)	11	(8-16)	Death
High income	Kuwait	KWT	1990	70+ Years	Female	1	(1-2)	13	(8-22)	Death
High income	Kuwait	KWT	1990	70+ Years	Male	1	(0-1)	10	(6-15)	Death
High income	Kuwait	KWT	1995	All Ages	Both	7	(6-9)	0	(0-1)	Death
High income	Kuwait	KWT	1995	All Ages	Female	4	(3-5)	1	(0-1)	Death
High income	Kuwait	KWT	1995	All Ages	Male	4	(3-5)	0	(0-0)	Death
High income	Kuwait	KWT	1995	Under 5 Years	Both	5	(4-7)	3	(2-4)	Death
High income	Kuwait	KWT	1995	Under 5 Years	Female	3	(2-4)	3	(2-5)	Death
High income	Kuwait	KWT	1995	Under 5 Years	Male	2	(2-3)	3	(2-4)	Death
High income	Kuwait	KWT	1995	5-14 Years	Both	0	(0-0)	0	(0-0)	Death
High income	Kuwait	KWT	1995	5-14 Years	Female	0	(0-0)	0	(0-0)	Death
High income	Kuwait	KWT	1995	5-14 Years	Male	0	(0-0)	0	(0-0)	Death
High income	Kuwait	KWT	1995	15-49 Years	Both	1	(1-1)	0	(0-0)	Death
High income	Kuwait	KWT	1995	15-49 Years	Female	0	(0-0)	0	(0-0)	Death
High income	Kuwait	KWT	1995	15-49 Years	Male	1	(0-1)	0	(0-0)	Death
High income	Kuwait	KWT	1995	50-69 Years	Both	0	(0-1)	0	(0-0)	Death
High income	Kuwait	KWT	1995	50-69 Years	Female	0	(0-0)	0	(0-0)	Death
High income	Kuwait	KWT	1995	50-69 Years	Male	0	(0-0)	0	(0-0)	Death
High income	Kuwait	KWT	1995	70+ Years	Both	1	(1-1)	4	(3-5)	Death
High income	Kuwait	KWT	1995	70+ Years	Female	0	(0-1)	5	(3-8)	Death
High income	Kuwait	KWT	1995	70+ Years	Male	0	(0-0)	3	(2-5)	Death
High income	Kuwait	KWT	2000	All Ages	Both	6	(5-7)	0	(0-0)	Death
High income	Kuwait	KWT	2000	All Ages	Female	3	(2-4)	0	(0-0)	Death
High income	Kuwait	KWT	2000	All Ages	Male	3	(2-4)	0	(0-0)	Death
High income	Kuwait	KWT	2000	Under 5 Years	Both	4	(3-5)	2	(1-2)	Death
High income	Kuwait	KWT	2000	Under 5 Years	Female	2	(1-3)	2	(1-3)	Death
High income	Kuwait	KWT	2000	Under 5 Years	Male	2	(1-3)	2	(1-2)	Death
High income	Kuwait	KWT	2000	5-14 Years	Both	0	(0-0)	0	(0-0)	Death
High income	Kuwait	KWT	2000	5-14 Years	Female	0	(0-0)	0	(0-0)	Death
High income	Kuwait	KWT	2000	5-14 Years	Male	0	(0-0)	0	(0-0)	Death
High income	Kuwait	KWT	2000	15-49 Years	Both	1	(1-1)	0	(0-0)	Death
High income	Kuwait	KWT	2000	15-49 Years	Female	0	(0-0)	0	(0-0)	Death
High income	Kuwait	KWT	2000	15-49 Years	Male	0	(0-1)	0	(0-0)	Death
High income	Kuwait	KWT	2000	50-69 Years	Both	0	(0-1)	0	(0-0)	Death
High income	Kuwait	KWT	2000	50-69 Years	Female	0	(0-0)	0	(0-0)	Death
High income	Kuwait	KWT	2000	50-69 Years	Male	0	(0-0)	0	(0-0)	Death
High income	Kuwait	KWT	2000	70+ Years	Both	1	(0-1)	3	(2-3)	Death
High income	Kuwait	KWT	2000	70+ Years	Female	0	(0-0)	4	(3-6)	Death
High income	Kuwait	KWT	2000	70+ Years	Male	0	(0-0)	2	(2-3)	Death
High income	Kuwait	KWT	2005	All Ages	Both	6	(5-7)	0	(0-0)	Death
High income	Kuwait	KWT	2005	All Ages	Female	3	(2-3)	0	(0-0)	Death
High income	Kuwait	KWT	2005	All Ages	Male	4	(3-5)	0	(0-0)	Death
High income	Kuwait	KWT	2005	Under 5 Years	Both	4	(3-5)	2	(1-2)	Death
High income	Kuwait	KWT	2005	Under 5 Years	Female	2	(1-3)	2	(1-2)	Death
High income	Kuwait	KWT	2005	Under 5 Years	Male	2	(1-3)	2	(1-2)	Death
High income	Kuwait	KWT	2005	5-14 Years	Both	0	(0-0)	0	(0-0)	Death
High income	Kuwait	KWT	2005	5-14 Years	Female	0	(0-0)	0	(0-0)	Death
High income	Kuwait	KWT	2005	5-14 Years	Male	0	(0-0)	0	(0-0)	Death
High income	Kuwait	KWT	2005	15-49 Years	Both	1	(1-1)	0	(0-0)	Death
High income	Kuwait	KWT	2005	15-49 Years	Female	0	(0-0)	0	(0-0)	Death
High income	Kuwait	KWT	2005	15-49 Years	Male	1	(0-1)	0	(0-0)	Death
High income	Kuwait	KWT	2005	50-69 Years	Both	0	(0-1)	0	(0-0)	Death
High income	Kuwait	KWT	2005	50-69 Years	Female	0	(0-0)	0	(0-0)	Death
High income	Kuwait	KWT	2005	50-69 Years	Male	0	(0-0)	0	(0-0)	Death
High income	Kuwait	KWT	2005	70+ Years	Both	1	(1-1)	3	(2-3)	Death
High income	Kuwait	KWT	2005	70+ Years	Female	0	(0-1)	3	(2-4)	Death
High income	Kuwait	KWT	2005	70+ Years	Male	1	(1-1)	2	(2-3)	Death
High income	Kuwait	KWT	2010	All Ages	Both	7	(6-9)	0	(0-0)	Death
High income	Kuwait	KWT	2010	All Ages	Female	3	(2-4)	0	(0-0)	Death
High income	Kuwait	KWT	2010	All Ages	Male	4	(3-5)	0	(0-0)	Death
High income	Kuwait	KWT	2010	Under 5 Years	Both	4	(3-6)	1	(1-2)	Death
High income	Kuwait	KWT	2010	Under 5 Years	Female	2	(1-3)	1	(1-2)	Death
High income	Kuwait	KWT	2010	Under 5 Years	Male	2	(1-3)	2	(1-2)	Death
High income	Kuwait	KWT	2010	5-14 Years	Both	0	(0-0)	0	(0-0)	Death
High income	Kuwait	KWT	2010	5-14 Years	Female	0	(0-0)	0	(0-0)	Death
High income	Kuwait	KWT	2010	5-14 Years	Male	0	(0-0)	0	(0-0)	Death
High income	Kuwait	KWT	2010	15-49 Years	Both	1	(1-1)	0	(0-0)	Death
High income	Kuwait	KWT	2010	15-49 Years	Female	0	(0-0)	0	(0-0)	Death
High income	Kuwait	KWT	2010	15-49 Years	Male	1	(1-1)	0	(0-0)	Death
High income	Kuwait	KWT	2010	50-69 Years	Both	0	(0-1)	0	(0-0)	Death
High income	Kuwait	KWT	2010	50-69 Years	Female	0	(0-0)	0	(0-0)	Death
High income	Kuwait	KWT	2010	50-69 Years	Male	0	(0-0)	0	(0-0)	Death
High income	Kuwait	KWT	2010	70+ Years	Both	1	(1-2)	3	(2-4)	Death
High income	Kuwait	KWT	2010	70+ Years	Female	0	(0-1)	2	(2-3)	Death
High income	Kuwait	KWT	2010	70+ Years	Male	1	(1-1)	3	(2-4)	Death
High income	Kuwait	KWT	2013	All Ages	Both	7	(6-9)	0	(0-0)	Death
High income	Kuwait	KWT	2013	All Ages	Female	3	(2-4)	0	(0-0)	Death
High income	Kuwait	KWT	2013	All Ages	Male	4	(3-5)	0	(0-0)	Death
High income	Kuwait	KWT	2013	Under 5 Years	Both	4	(3-5)	1	(1-2)	Death
High income	Kuwait	KWT	2013	Under 5 Years	Female	2	(1-3)	1	(1-2)	Death
High income	Kuwait	KWT	2013	Under 5 Years	Male	2	(1-3)	1	(1-2)	Death
High income	Kuwait	KWT	2013	5-14 Years	Both	0	(0-0)	0	(0-0)	Death
High income	Kuwait	KWT	2013	5-14 Years	Female	0	(0-0)	0	(0-0)	Death
High income	Kuwait	KWT	2013	5-14 Years	Male	0	(0-0)	0	(0-0)	Death
High income	Kuwait	KWT	2013	15-49 Years	Both	1	(1-1)	0	(0-0)	Death
High income	Kuwait	KWT	2013	15-49 Years	Female	0	(0-0)	0	(0-0)	Death
High income	Kuwait	KWT	2013	15-49 Years	Male	1	(1-1)	0	(0-0)	Death
High income	Kuwait	KWT	2013	50-69 Years	Both	1	(0-1)	0	(0-0)	Death
High income	Kuwait	KWT	2013	50-69 Years	Female	0	(0-0)	0	(0-0)	Death
High income	Kuwait	KWT	2013	50-69 Years	Male	0	(0-0)	0	(0-0)	Death
High income	Kuwait	KWT	2013	70+ Years	Both	2	(1-2)	4	(2-5)	Death
High income	Kuwait	KWT	2013	70+ Years	Female	1	(0-1)	3	(2-5)	Death
High income	Kuwait	KWT	2013	70+ Years	Male	1	(1-2)	4	(2-7)	Death
High income	Oman	OMN	1990	All Ages	Both	73	(43-120)	4	(2-7)	Death
High income	Oman	OMN	1990	All Ages	Female	32	(16-68)	4	(2-8)	Death
High income	Oman	OMN	1990	All Ages	Male	41	(21-79)	4	(2-8)	Death
High income	Oman	OMN	1990	Under 5 Years	Both	49	(21-98)	14	(6-29)	Death
High income	Oman	OMN	1990	Under 5 Years	Female	20	(6-55)	12	(4-33)	Death
High income	Oman	OMN	1990	Under 5 Years	Male	29	(10-69)	17	(6-40)	Death
High income	Oman	OMN	1990	5-14 Years	Both	2	(1-3)	0	(0-1)	Death
High income	Oman	OMN	1990	5-14 Years	Female	1	(0-2)	0	(0-1)	Death
High income	Oman	OMN	1990	5-14 Years	Male	1	(0-2)	0	(0-1)	Death
High income	Oman	OMN	1990	15-49 Years	Both	8	(5-12)	1	(1-1)	Death
High income	Oman	OMN	1990	15-49 Years	Female	2	(1-3)	1	(0-1)	Death
High income	Oman	OMN	1990	15-49 Years	Male	6	(3-10)	1	(1-2)	Death
High income	Oman	OMN	1990	50-69 Years	Both	5	(3-8)	4	(2-6)	Death
High income	Oman	OMN	1990	50-69 Years	Female	3	(1-6)	5	(2-10)	Death
High income	Oman	OMN	1990	50-69 Years	Male	2	(1-3)	3	(1-5)	Death
High income	Oman	OMN	1990	70+ Years	Both	10	(6-16)	39	(25-64)	Death
High income	Oman	OMN	1990	70+ Years	Female	6	(3-11)	44	(22-80)	Death
High income	Oman	OMN	1990	70+ Years	Male	4	(2-6)	34	(18-57)	Death
High income	Oman	OMN	1995	All Ages	Both	39	(27-58)	2	(1-3)	Death
High income	Oman	OMN	1995	All Ages	Female	17	(10-29)	2	(1-3)	Death
High income	Oman	OMN	1995	All Ages	Male	22	(14-39)	2	(1-3)	Death
High income	Oman	OMN	1995	Under 5 Years	Both	18	(8-35)	6	(3-11)	Death
High income	Oman	OMN	1995	Under 5 Years	Female	7	(2-18)	5	(1-12)	Death
High income	Oman	OMN	1995	Under 5 Years	Male	11	(4-26)	7	(2-16)	Death
High income	Oman	OMN	1995	5-14 Years	Both	1	(1-2)	0	(0-0)	Death
High income	Oman	OMN	1995	5-14 Years	Female	1	(0-1)	0	(0-0)	Death
High income	Oman	OMN	1995	5-14 Years	Male	1	(0-1)	0	(0-0)	Death
High income	Oman	OMN	1995	15-49 Years	Both	7	(5-11)	1	(0-1)	Death
High income	Oman	OMN	1995	15-49 Years	Female	1	(1-2)	0	(0-1)	Death
High income	Oman	OMN	1995	15-49 Years	Male	6	(3-10)	1	(0-1)	Death
High income	Oman	OMN	1995	50-69 Years	Both	4	(3-6)	3	(2-4)	Death
High income	Oman	OMN	1995	50-69 Years	Female	2	(1-4)	4	(2-7)	Death
High income	Oman	OMN	1995	50-69 Years	Male	2	(1-4)	2	(1-4)	Death
High income	Oman	OMN	1995	70+ Years	Both	9	(6-15)	34	(21-54)	Death
High income	Oman	OMN	1995	70+ Years	Female	6	(3-11)	38	(19-69)	Death
High income	Oman	OMN	1995	70+ Years	Male	3	(2-6)	28	(15-48)	Death
High income	Oman	OMN	2000	All Ages	Both	27	(20-35)	1	(1-2)	Death
High income	Oman	OMN	2000	All Ages	Female	13	(8-19)	1	(1-2)	Death
High income	Oman	OMN	2000	All Ages	Male	14	(9-20)	1	(1-2)	Death
High income	Oman	OMN	2000	Under 5 Years	Both	7	(4-13)	3	(1-5)	Death
High income	Oman	OMN	2000	Under 5 Years	Female	3	(1-7)	2	(1-5)	Death
High income	Oman	OMN	2000	Under 5 Years	Male	4	(2-9)	3	(1-6)	Death
High income	Oman	OMN	2000	5-14 Years	Both	1	(0-1)	0	(0-0)	Death
High income	Oman	OMN	2000	5-14 Years	Female	0	(0-1)	0	(0-0)	Death
High income	Oman	OMN	2000	5-14 Years	Male	0	(0-1)	0	(0-0)	Death
High income	Oman	OMN	2000	15-49 Years	Both	6	(4-8)	0	(0-1)	Death
High income	Oman	OMN	2000	15-49 Years	Female	1	(1-2)	0	(0-0)	Death
High income	Oman	OMN	2000	15-49 Years	Male	4	(3-7)	1	(0-1)	Death
High income	Oman	OMN	2000	50-69 Years	Both	4	(2-5)	3	(2-4)	Death
High income	Oman	OMN	2000	50-69 Years	Female	2	(1-3)	3	(2-5)	Death
High income	Oman	OMN	2000	50-69 Years	Male	1	(1-3)	2	(1-3)	Death
High income	Oman	OMN	2000	70+ Years	Both	9	(6-14)	31	(19-47)	Death
High income	Oman	OMN	2000	70+ Years	Female	6	(3-11)	35	(19-61)	Death
High income	Oman	OMN	2000	70+ Years	Male	3	(2-5)	24	(13-40)	Death
[truncated: 2,754 more rows]
